# Supplementary material for: Tandem mass tag (TMT)-based proteomic analysis of Cryptosporidium andersoni oocysts before and after excystation
Source: Parasit Vectors. 2021 Dec 18;14:608. doi: 10.1186/s13071-021-05113-6 (PMC8683822; doi:10.1186/s13071-021-05113-6)
Supplement: Supplementary file 4 — Additional file 4: Table S2. Statistical summary of proteomic analyses and protein identification of C. andersoni oocysts before and after excystation. [file 13071_2021_5113_MOESM4_ESM.xlsx]

## Sheet: Summary
Header line description of table 1			Table 1. MS/MS spectrum database search analysis summary
Total spectrum	Number of spectrum produced by mass spectrometer
Matched spectrum	Number of spectrum matched with alignment protein		Total spectrum	Matched spectrum	Peptides	Unique peptides	Identified proteins	Quantifiable proteins
Peptides	Number of peptides whitch spectrum hit		106840	20541 (19.2%)	10789	10213	1786	1660
Unique peptides	Number of identified peptides that only come form this protein groups
Identified proteins	Number of proteins detected by spectrum search analysis
Quantifiable proteins	Number of proteins quantifiable		Table 2. Differentially expressed protein summary (Filtered with threshold value of expression fold change and P value < 0.05)
Header line description of worksheet "Protein_quant"			Compare group	Regulated type	fold change >1.2	fold change >1.3	fold change >1.5	fold change >2
Protein accession	Protein accession number of database used for search		E/P	up-regulated	10	5	1	1
Protein description	Protein functional description			down-regulated	7	5	1	1
Gene name	Indicates the name of the gene that code for the protein sequence
MW [kDa]	Protein molecular weight ,unit [kDa]
Score	A simple rule to be used to judge whether a result is significant or not
Coverage [%]	Percent of identified peptdie sequence covering in protein sequence
Peptides	Number of peptides whitch spectrum hit
PSMs	Number of spectrum which protein matched
Unique peptides	Number of identified peptides that only come form this protein groups
Header line description of worksheet "Peptide_quant"
ID	Identified peptide index number
Sequence	Identified peptide amino acid sequence
Protein accession	Protein accession number of database used for search
Protein description	Protein functional description
Charge	Carried charge of peptide
m/z	Mass-to-charge ratio of peptide
mass error [ppm]	Parts per million ratio of peptide mass error between the theory and practice
PEP	The maximal posterior error probability for peptides
Score	A simple rule to be used to judge whether a result is significant or not
Unique [yes/no]	When marked with 'yes', this particular peptide is unique to a single identified protein group

## Sheet: Protein_quant
Protein accession	Protein description	Gene name	MW [kDa]	Score	Coverage [%]	Peptides	PSMs	Unique peptides	E1	E2	E3	N1	N2	N3	E/N Ratio	E/N P value	Subcellular localization	Biological Process	Cellular Component	Molecular Function	Domain description	KOG category	KOG NO.	KOG description
A0A0S1M2P2	Actin (Fragment) OS=Cryptosporidium cf. scophthalmi JFC-2015 OX=1744876	---	30.433	2.3268	22.4	4	16	1									cytoplasm					Z	KOG0676	Actin and related proteins
A0A0S4TBK6	Uncharacterized protein OS=Cryptosporidium hominis OX=237895 GN=CHUDEA2_2310	CHUDEA2_2310	63.492	-2	2.2	1	1	1	0.99	1.019	1.035	1.019	0.949	0.997	1.027	0.34356	cytoplasm	GO:0016310 phosphorylation; GO:0044267 cellular protein metabolic process; GO:0044238 primary metabolic process; GO:0044237 cellular metabolic process; GO:0006796 phosphate-containing compound metabolic process; GO:0071704 organic substance metabolic process; GO:0008152 metabolic process; GO:0006468 protein phosphorylation; GO:0006793 phosphorus metabolic process; GO:0044260 cellular macromolecul…		GO:0005524 ATP binding; GO:1901265 nucleoside phosphate binding; GO:0016773 phosphotransferase activity, alcohol group as acceptor; GO:0001882 nucleoside binding; GO:0043167 ion binding; GO:0004672 protein kinase activity; GO:0000166 nucleotide binding; GO:0097159 organic cyclic compound binding; GO:1901363 heterocyclic compound binding; GO:0032549 ribonucleoside binding; GO:0097367 carbohydrate …	Protein kinase domain; Protein kinase-like domain;	T	KOG0192	Tyrosine kinase specific for activated (GTP-bound) p21cdc42Hs
A0A0S4TCN9	Uncharacterized protein OS=Cryptosporidium hominis OX=237895 GN=CHUDEA2_680	CHUDEA2_680	205.07	-2	2.1	5	5	1									nucleus
A0A0S4TDK5	Uncharacterized protein OS=Cryptosporidium hominis OX=237895 GN=CHUDEA4_330	CHUDEA4_330	17.598	-2	4.6	1	1	1	1.048	0.89	0.996	0.95	1.067	1.051	0.956	0.49248	cytoplasm				EF-hand domain pair;
A0A0S4TFF5	Uncharacterized protein OS=Cryptosporidium hominis OX=237895 GN=CHUDEA4_2900	CHUDEA4_2900	1516.4	1.2874	0.1	1	1	1	0.66	0.631	0.608	1.309	1.371	1.299	0.477	1.71018e-05		GO:0044699 single-organism process; GO:0008152 metabolic process; GO:0055114 oxidation-reduction process; GO:0044710 single-organism metabolic process;		GO:0031177 phosphopantetheine binding; GO:0019842 vitamin binding; GO:0043167 ion binding; GO:0033218 amide binding; GO:0008270 zinc ion binding; GO:0016491 oxidoreductase activity; GO:0072341 modified amino acid binding; GO:0046914 transition metal ion binding; GO:0003824 catalytic activity; GO:0005488 binding; GO:0046872 metal ion binding; GO:0043169 cation binding; GO:0043168 anion binding; GO…	Acyl transferase/acyl hydrolase/lysophospholipase; Polyketide synthase, dehydratase domain; Alcohol dehydrogenase, C-terminal; Polyketide synthase, beta-ketoacyl synthase domain; GroES-like; Polyketide synthase, enoylreductase domain; Alcohol dehydrogenase, N-terminal; Thioester reductase-like domain; Malonyl-CoA ACP transacylase, ACP-binding; Polyketide synthase, ketoreductase domain; Beta-ketoa…	CR	KOG1197	Predicted quinone oxidoreductase
A0A0S4TG31	Uncharacterized protein OS=Cryptosporidium hominis OX=237895 GN=CHUDEA5_3610	CHUDEA5_3610	50.923	-2	1.6	1	1	1	1.311	1.079	0.737	0.192	1.802		1.045	0.57266	cytoplasm
A0A0S4TGI2	Uncharacterized protein OS=Cryptosporidium hominis OX=237895 GN=CHUDEA6_1160	CHUDEA6_1160	78.662	0.8759	1.1	1	1	1	1.028	0.885	0.885	0.974	1.13	1.087	0.877	0.119621	nucleus
A0A0S4TGI4	Uncharacterized protein OS=Cryptosporidium hominis OX=237895 GN=CHUDEA5_3390	CHUDEA5_3390	435.56	1.2947	0.2	1	1	1									plasma membrane
A0A1J4M960	Uncharacterized protein OS=Cryptosporidium ubiquitum OX=857276 GN=cubi_00906	cubi_00906	61.164	1.2027	5.6	4	5	1	1.02	0.953	1.033	0.995	1.019	0.988	1.001	0.97762	cytoplasm	GO:0016310 phosphorylation; GO:0044267 cellular protein metabolic process; GO:0044238 primary metabolic process; GO:0044237 cellular metabolic process; GO:0006796 phosphate-containing compound metabolic process; GO:0071704 organic substance metabolic process; GO:0008152 metabolic process; GO:0006468 protein phosphorylation; GO:0006793 phosphorus metabolic process; GO:0044260 cellular macromolecul…		GO:0005524 ATP binding; GO:1901265 nucleoside phosphate binding; GO:0016773 phosphotransferase activity, alcohol group as acceptor; GO:0001882 nucleoside binding; GO:0043167 ion binding; GO:0004672 protein kinase activity; GO:0000166 nucleotide binding; GO:0097159 organic cyclic compound binding; GO:1901363 heterocyclic compound binding; GO:0032549 ribonucleoside binding; GO:0097367 carbohydrate …	Protein kinase domain; EF-hand domain pair; EF-hand domain; Protein kinase-like domain;	T	KOG0032	Ca2+/calmodulin-dependent protein kinase, EF-Hand protein superfamily
A0A1J4M9L6	Uncharacterized protein (Fragment) OS=Cryptosporidium andersoni OX=117008 GN=cand_019400	cand_019400	38.227	3.4144	6.2	3	4	3	1.048	1.026	1.023	0.957	0.966	0.999	1.06	0.0181412	extracellular
A0A1J4M9L9	Uncharacterized protein OS=Cryptosporidium andersoni OX=117008 GN=cand_024950	cand_024950	89.898	13.229	7.4	5	5	5	0.937	1.009	1.07	0.994	1.069	1.009	0.982	0.68476	endoplasmic reticulum
A0A1J4M9M7	Uncharacterized protein OS=Cryptosporidium andersoni OX=117008 GN=cand_019230	cand_019230	130.64	48.977	19.7	24	35	12	1.016	0.995	1.017	0.99	0.994	0.996	1.016	0.096059	extracellular
A0A1J4M9V6	Glutamine type I family protein OS=Cryptosporidium andersoni OX=117008 GN=cand_018370	cand_018370	55.531	19.302	18.9	9	21	9	0.994	1.017	0.99	0.992	0.99	1.017	1.001	0.95822	cytoplasm	GO:0016053 organic acid biosynthetic process; GO:0006541 glutamine metabolic process; GO:0044699 single-organism process; GO:0009058 biosynthetic process; GO:1901566 organonitrogen compound biosynthetic process; GO:0044237 cellular metabolic process; GO:0009084 glutamine family amino acid biosynthetic process; GO:0071704 organic substance metabolic process; GO:0071941 nitrogen cycle metabolic pro…	GO:0044424 intracellular part; GO:0005623 cell; GO:0044464 cell part; GO:0005622 intracellular; GO:0005737 cytoplasm;	GO:0016879 ligase activity, forming carbon-nitrogen bonds; GO:0016211 ammonia ligase activity; GO:0004356 glutamate-ammonia ligase activity; GO:0016880 acid-ammonia (or amide) ligase activity; GO:0003824 catalytic activity; GO:0016874 ligase activity;	Glutamine synthetase, catalytic domain; Glutamine synthetase, beta-Grasp domain; Glutamine synthetase/guanido kinase, catalytic domain;	E	KOG0683	Glutamine synthetase
A0A1J4M9V7	Uncharacterized protein OS=Cryptosporidium andersoni OX=117008 GN=cand_018470	cand_018470	63.512	16.367	11.9	7	10	7	1.009	0.994	0.97	1.023	0.965	0.963	1.007	0.75388	cytoplasm,nucleus
A0A1J4M9W1	KOW motif family protein OS=Cryptosporidium andersoni OX=117008 GN=cand_018450	cand_018450	104.03	20.07	10.2	9	10	9	0.981	0.996	1.004	0.998	1.009	0.96	1.005	0.78254	nucleus	GO:0050794 regulation of cellular process; GO:0010468 regulation of gene expression; GO:0006355 regulation of transcription, DNA-templated; GO:0031326 regulation of cellular biosynthetic process; GO:0080090 regulation of primary metabolic process; GO:0060255 regulation of macromolecule metabolic process; GO:0019219 regulation of nucleobase-containing compound metabolic process; GO:0006357 regulat…			Translation protein SH3-like domain; KOW; Transcription elongation factor Spt5, NGN domain;	K	KOG1999	RNA polymerase II transcription elongation factor DSIF/SUPT5H/SPT5
A0A1J4M9W2	Uncharacterized protein OS=Cryptosporidium andersoni OX=117008 GN=cand_018480	cand_018480	64.459	1.9103	3.3	2	2	2	1.044	1.268	1.144	0.846	0.853	0.907	1.326	0.0097439	mitochondria		GO:0043226 organelle; GO:0043231 intracellular membrane-bounded organelle; GO:0043229 intracellular organelle; GO:0005634 nucleus; GO:0044464 cell part; GO:0005622 intracellular; GO:0044424 intracellular part; GO:0043227 membrane-bounded organelle; GO:0005623 cell;	GO:0097159 organic cyclic compound binding; GO:1901363 heterocyclic compound binding; GO:0046914 transition metal ion binding; GO:0005488 binding; GO:0003676 nucleic acid binding; GO:0043167 ion binding; GO:0046872 metal ion binding; GO:0043169 cation binding; GO:0008270 zinc ion binding;	Zinc finger, C2H2-type matrin; SF3A3 domain; Domain of unknown function DUF3449;	A	KOG2636	Splicing factor 3a, subunit 3
A0A1J4M9W3	Uncharacterized protein OS=Cryptosporidium ubiquitum OX=857276 GN=cubi_00928	cubi_00928	731.47	-2	0.4	3	3	1									plasma membrane			GO:0005515 protein binding; GO:0019787 ubiquitin-like protein transferase activity; GO:0003824 catalytic activity; GO:0016740 transferase activity; GO:0005488 binding; GO:0004842 ubiquitin-protein transferase activity;	E3 ubiquitin ligase, domain of unknown function DUF913; Domain of unknown function DUF4414; HECT domain; UBA-like;
A0A1J4M9W5	HEAT repeat family protein OS=Cryptosporidium andersoni OX=117008 GN=cand_018550	cand_018550	119	1.9069	2.2	3	3	3	1.202	1.027	1.034	0.898	0.91	0.969	1.175	0.047885	plasma membrane			GO:0005488 binding;	Armadillo-like helical; Splicing factor 3B subunit 1; Armadillo-type fold;	A	KOG0213	Splicing factor 3b, subunit 1
A0A1J4M9X3	HIT domain-containing protein OS=Cryptosporidium andersoni OX=117008 GN=cand_018630	cand_018630	15.726	3.481	21	3	4	3	1.027	0.995	0.998	0.953	0.982	1.015	1.024	0.31868	cytoplasm,nucleus			GO:0003824 catalytic activity;	HIT-like domain;	T	KOG3275	Zinc-binding protein of the histidine triad (HIT) family
A0A1J4M9Y1	Acylphosphatase OS=Cryptosporidium andersoni OX=117008 GN=cand_018710	cand_018710	10.686	4.818	19.4	2	3	2	0.969	0.893	0.931	1.009	1.023	1.159	0.875	0.057797	extracellular			GO:0016817 hydrolase activity, acting on acid anhydrides; GO:0016787 hydrolase activity; GO:0003998 acylphosphatase activity; GO:0016818 hydrolase activity, acting on acid anhydrides, in phosphorus-containing anhydrides; GO:0003824 catalytic activity;	Acylphosphatase-like domain;	C	KOG3360	Acylphosphatase
A0A1J4M9Y4	Papain family cysteine protease OS=Cryptosporidium andersoni OX=117008 GN=cand_018690	cand_018690	45.917	16.763	9.3	5	7	5	1.065	1.009	1.118	0.919	0.934	0.975	1.129	0.025018	cytoplasm	GO:0006508 proteolysis; GO:0008152 metabolic process; GO:0043170 macromolecule metabolic process; GO:0019538 protein metabolic process; GO:0044238 primary metabolic process; GO:0071704 organic substance metabolic process;		GO:0070011 peptidase activity, acting on L-amino acid peptides; GO:0008234 cysteine-type peptidase activity; GO:0016787 hydrolase activity; GO:0008233 peptidase activity; GO:0003824 catalytic activity;	Cathepsin propeptide inhibitor domain (I29); Peptidase C1A, papain C-terminal;	O	KOG1543	Cysteine proteinase Cathepsin L
A0A1J4M9Y5	S8 S53 family serine protease OS=Cryptosporidium andersoni OX=117008 GN=cand_018650	cand_018650	135.18	6.6062	4.4	6	6	6	1.044	0.866	0.993	0.998	0.971	1.108	0.943	0.43502	endoplasmic reticulum	GO:0006508 proteolysis; GO:0008152 metabolic process; GO:0043170 macromolecule metabolic process; GO:0019538 protein metabolic process; GO:0044238 primary metabolic process; GO:0071704 organic substance metabolic process;		GO:0004252 serine-type endopeptidase activity; GO:0004175 endopeptidase activity; GO:0008233 peptidase activity; GO:0003824 catalytic activity; GO:0017171 serine hydrolase activity; GO:0008236 serine-type peptidase activity; GO:0070011 peptidase activity, acting on L-amino acid peptides; GO:0016787 hydrolase activity;	Subtilisin SUB1-like catalytic domain; Peptidase S8/S53 domain;	O	KOG1153	Subtilisin-related protease/Vacuolar protease B
A0A1J4M9Z0	TCP-1 CPN60 chaperonin family protein OS=Cryptosporidium andersoni OX=117008 GN=cand_018800	cand_018800	68.102	73.26	37.2	24	66	2	0.989	0.965	0.969	1.048	1.005	0.997	0.958	0.069896	mitochondria	GO:0006457 protein folding; GO:0009987 cellular process; GO:0042026 protein refolding;	GO:0044424 intracellular part; GO:0005623 cell; GO:0044464 cell part; GO:0005622 intracellular; GO:0005737 cytoplasm;	GO:0005524 ATP binding; GO:1901265 nucleoside phosphate binding; GO:0001882 nucleoside binding; GO:0043167 ion binding; GO:0000166 nucleotide binding; GO:0097159 organic cyclic compound binding; GO:1901363 heterocyclic compound binding; GO:0032549 ribonucleoside binding; GO:0097367 carbohydrate derivative binding; GO:0032553 ribonucleotide binding; GO:0005488 binding; GO:0032550 purine ribonucleo…	GroEL-like apical domain; GroEL-like equatorial domain;	O	KOG0356	Mitochondrial chaperonin, Cpn60/Hsp60p
A0A1J4M9Z2	Uncharacterized protein OS=Cryptosporidium andersoni OX=117008 GN=cand_018770	cand_018770	31.003	28.542	43.7	13	38	13	1.005	1.002	0.999	0.989	0.991	0.996	1.01	0.020997	cytoplasm
A0A1J4M9Z8	Phospholipase carboxylesterase family protein OS=Cryptosporidium andersoni OX=117008 GN=cand_018810	cand_018810	40.149	10.247	8.9	3	4	3	1.031	0.968	1.026	1.002	1.052	0.957	1.005	0.89072	cytoplasm				Alpha/Beta hydrolase fold; Serine aminopeptidase, S33;	R	KOG1552	Predicted alpha/beta hydrolase
A0A1J4M9Z9	Dolichyl-diphosphooligosaccharide--protein glycosyltransferase subunit 1 OS=Cryptosporidium andersoni OX=117008 GN=cand_018880	cand_018880	58.699	7.4944	10.4	6	7	6	0.977	1.035	1	1.045	0.986	0.972	1.003	0.91368	plasma membrane	GO:0006486 protein glycosylation; GO:0043413 macromolecule glycosylation; GO:0009101 glycoprotein biosynthetic process; GO:0044763 single-organism cellular process; GO:0044267 cellular protein metabolic process; GO:0009100 glycoprotein metabolic process; GO:0044699 single-organism process; GO:0009058 biosynthetic process; GO:0044238 primary metabolic process; GO:0044237 cellular metabolic process…	GO:0016020 membrane; GO:0043229 intracellular organelle; GO:0005783 endoplasmic reticulum; GO:0005737 cytoplasm; GO:0031224 intrinsic component of membrane; GO:0012505 endomembrane system; GO:0044424 intracellular part; GO:0005623 cell; GO:0016021 integral component of membrane; GO:0043231 intracellular membrane-bounded organelle; GO:0043226 organelle; GO:0005622 intracellular; GO:0044464 cell pa…	GO:0004579 dolichyl-diphosphooligosaccharide-protein glycotransferase activity; GO:0016757 transferase activity, transferring glycosyl groups; GO:0016758 transferase activity, transferring hexosyl groups; GO:0003824 catalytic activity; GO:0016740 transferase activity; GO:0004576 oligosaccharyl transferase activity;		O	KOG2291	Oligosaccharyltransferase, alpha subunit (ribophorin I)
A0A1J4MA06	T-complex protein 1 beta subunit OS=Cryptosporidium andersoni OX=117008 GN=cand_018890	cand_018890	58.225	27.028	17.1	10	26	10	0.99	0.996	0.989	1.02	1.004	0.989	0.987	0.2412	cytoskeleton	GO:0006457 protein folding; GO:0009987 cellular process;		GO:0005524 ATP binding; GO:1901265 nucleoside phosphate binding; GO:0001882 nucleoside binding; GO:0043167 ion binding; GO:0005515 protein binding; GO:0000166 nucleotide binding; GO:0097159 organic cyclic compound binding; GO:1901363 heterocyclic compound binding; GO:0032549 ribonucleoside binding; GO:0097367 carbohydrate derivative binding; GO:0032553 ribonucleotide binding; GO:0005488 binding; …	TCP-1-like chaperonin intermediate domain; GroEL-like apical domain; GroEL-like equatorial domain;	O	KOG0363	Chaperonin complex component, TCP-1 beta subunit (CCT2)
A0A1J4MA13	Legume-like lectin family protein OS=Cryptosporidium andersoni OX=117008 GN=cand_018970	cand_018970	54.437	12.513	14.6	8	13	8	0.975	0.991	0.994	1.035	1.039	0.979	0.97	0.20306	plasma membrane		GO:0016020 membrane;		Legume-like lectin; Concanavalin A-like lectin/glucanase domain;	U	KOG3838	Mannose lectin ERGIC-53, involved in glycoprotein traffic
A0A1J4MA21	AP2 domain-containing protein OS=Cryptosporidium andersoni OX=117008 GN=cand_019110	cand_019110	96.932	10.029	8.6	8	8	8	0.994	1.005	1.01	1.043	0.982	0.987	0.999	0.9757	nucleus	GO:0050794 regulation of cellular process; GO:0010468 regulation of gene expression; GO:0006355 regulation of transcription, DNA-templated; GO:0031326 regulation of cellular biosynthetic process; GO:0080090 regulation of primary metabolic process; GO:0060255 regulation of macromolecule metabolic process; GO:0019219 regulation of nucleobase-containing compound metabolic process; GO:0010556 regulat…		GO:0003700 transcription factor activity, sequence-specific DNA binding; GO:0001071 nucleic acid binding transcription factor activity;	AP2/ERF domain;
A0A1J4MA33	Uncharacterized protein OS=Cryptosporidium andersoni OX=117008 GN=cand_019170	cand_019170	162.99	14.98	8	12	13	4	0.984	1.036	0.966	1.05	1.044	1.019	0.959	0.139962	plasma membrane
A0A1J4MA45	Uncharacterized protein OS=Cryptosporidium andersoni OX=117008 GN=cand_026550	cand_026550	112.52	15.436	11	11	15	11	0.977	1.006	0.968	1.011	1.017	1.016	0.969	0.117596	cytoplasm				P-loop containing nucleoside triphosphate hydrolase;
A0A1J4MA60	Tubulin-specific chaperone A OS=Cryptosporidium andersoni OX=117008 GN=cand_026700	cand_026700	17.482	3.0389	17.7	3	4	3	1.051	0.938	0.86	1.033	0.916	1.193	0.907	0.37622	cytoplasm	GO:0044085 cellular component biogenesis; GO:0016043 cellular component organization; GO:0034622 cellular macromolecular complex assembly; GO:0071822 protein complex subunit organization; GO:0007021 tubulin complex assembly; GO:0043933 macromolecular complex subunit organization; GO:0006457 protein folding; GO:0022607 cellular component assembly; GO:0065003 macromolecular complex assembly; GO:007…		GO:0015631 tubulin binding; GO:0048487 beta-tubulin binding; GO:0005515 protein binding; GO:0008092 cytoskeletal protein binding; GO:0005488 binding;
A0A1J4MA62	Haloacid dehalogenase-like hydrolase family protein OS=Cryptosporidium andersoni OX=117008 GN=cand_026680	cand_026680	33.496	14.404	28.8	9	16	9	1.01	0.997	0.985	0.997	1.003	1.042	0.984	0.35168	cytoplasm			GO:0016787 hydrolase activity; GO:0003824 catalytic activity;	HAD-like domain;
A0A1J4MA69	Pyruvate kinase OS=Cryptosporidium andersoni OX=117008 GN=cand_025370	cand_025370	56.498	67.983	26.3	14	82	14	1.016	1.013	1.004	0.998	0.989	0.989	1.019	0.0153997	mitochondria	GO:0006757 ATP generation from ADP; GO:0009116 nucleoside metabolic process; GO:0042278 purine nucleoside metabolic process; GO:0006165 nucleoside diphosphate phosphorylation; GO:0046031 ADP metabolic process; GO:0019362 pyridine nucleotide metabolic process; GO:0006096 glycolytic process; GO:0009167 purine ribonucleoside monophosphate metabolic process; GO:0009117 nucleotide metabolic process; G…		GO:0000287 magnesium ion binding; GO:0004743 pyruvate kinase activity; GO:0016773 phosphotransferase activity, alcohol group as acceptor; GO:0003824 catalytic activity; GO:0005488 binding; GO:0043167 ion binding; GO:0030955 potassium ion binding; GO:0046872 metal ion binding; GO:0043169 cation binding; GO:0031420 alkali metal ion binding; GO:0016740 transferase activity; GO:0016772 transferase ac…	Pyruvate kinase-like, insert domain; Pyruvate kinase, alpha/beta; Pyruvate/Phosphoenolpyruvate kinase-like domain; Pyruvate kinase, beta-barrel insert domain; Pyruvate kinase, C-terminal; Pyruvate kinase, barrel;	G	KOG2323	Pyruvate kinase
A0A1J4MA70	AFG3 ATP-dependent protease family protein OS=Cryptosporidium andersoni OX=117008 GN=cand_026720	cand_026720	88.208	1.8376	3.9	3	3	3	0.988	1.095	0.819	1.071	1.022	1.002	0.938	0.46094	plasma membrane	GO:0006508 proteolysis; GO:0008152 metabolic process; GO:0043170 macromolecule metabolic process; GO:0019538 protein metabolic process; GO:0044238 primary metabolic process; GO:0071704 organic substance metabolic process;	GO:0016020 membrane;	GO:0004222 metalloendopeptidase activity; GO:0008233 peptidase activity; GO:0005524 ATP binding; GO:1901265 nucleoside phosphate binding; GO:0001882 nucleoside binding; GO:0043167 ion binding; GO:0008237 metallopeptidase activity; GO:0016787 hydrolase activity; GO:0000166 nucleotide binding; GO:0004175 endopeptidase activity; GO:0097159 organic cyclic compound binding; GO:1901363 heterocyclic com…	AAA+ ATPase domain; ATPase, AAA-type, core; Peptidase M41; P-loop containing nucleoside triphosphate hydrolase;	O	KOG0731	AAA+-type ATPase containing the peptidase M41 domain
A0A1J4MA71	Uncharacterized protein OS=Cryptosporidium andersoni OX=117008 GN=cand_025340	cand_025340	18.864	18.701	35.8	6	8	6	1.038	0.974	0.977	0.979	1.024	1.022	0.988	0.65614	extracellular
A0A1J4MA77	Glutaminyl-tRNA synthetase family protein OS=Cryptosporidium andersoni OX=117008 GN=cand_025450	cand_025450	75.065	17.389	21.6	14	17	14	1.061	1	0.981	0.994	0.969	0.992	1.029	0.31706	cytoplasm	GO:0006518 peptide metabolic process; GO:0006725 cellular aromatic compound metabolic process; GO:0044267 cellular protein metabolic process; GO:0044699 single-organism process; GO:0009058 biosynthetic process; GO:1901566 organonitrogen compound biosynthetic process; GO:0043039 tRNA aminoacylation; GO:0044237 cellular metabolic process; GO:0071704 organic substance metabolic process; GO:0008152 m…	GO:0044424 intracellular part; GO:0005623 cell; GO:0044464 cell part; GO:0005622 intracellular; GO:0005737 cytoplasm;	GO:0016876 ligase activity, forming aminoacyl-tRNA and related compounds; GO:0005524 ATP binding; GO:0004819 glutamine-tRNA ligase activity; GO:1901265 nucleoside phosphate binding; GO:0016875 ligase activity, forming carbon-oxygen bonds; GO:0001882 nucleoside binding; GO:0043167 ion binding; GO:0016874 ligase activity; GO:0000166 nucleotide binding; GO:0097159 organic cyclic compound binding; GO…	Rossmann-like alpha/beta/alpha sandwich fold; Ribosomal protein L25/Gln-tRNA synthetase, beta-barrel domain; Glutamyl/glutaminyl-tRNA synthetase, class Ib, alpha-bundle domain; Glutamyl/glutaminyl-tRNA synthetase, class Ib, catalytic domain; Ribosomal protein L25/Gln-tRNA synthetase, anti-codon-binding domain; Glutamyl/glutaminyl-tRNA synthetase, class Ib, anti-codon binding domain;	J	KOG1148	Glutaminyl-tRNA synthetase
A0A1J4MA85	Uncharacterized protein OS=Cryptosporidium andersoni OX=117008 GN=cand_025530	cand_025530	27.11	17.38	17.2	3	4	3	1.008	1.009	1.039	0.982	1.045	0.997	1.011	0.63778	cytoplasm,nucleus				DEK, C-terminal;
A0A1J4MA86	Uncharacterized protein OS=Cryptosporidium andersoni OX=117008 GN=cand_025460	cand_025460	34.958	28.708	20.3	5	8	5	0.985	0.969	0.984	1.051	1.024	1.01	0.952	0.0190776	extracellular
A0A1J4MA87	AAA family protein OS=Cryptosporidium andersoni OX=117008 GN=cand_025500	cand_025500	72.169	19.687	14.4	10	13	10	1.02	0.991	1.015	0.987	0.961	1.021	1.019	0.38304	cytoplasm			GO:0005524 ATP binding; GO:1901265 nucleoside phosphate binding; GO:0001882 nucleoside binding; GO:0043167 ion binding; GO:0000166 nucleotide binding; GO:0097159 organic cyclic compound binding; GO:1901363 heterocyclic compound binding; GO:0032549 ribonucleoside binding; GO:0097367 carbohydrate derivative binding; GO:0032553 ribonucleotide binding; GO:0005488 binding; GO:0032550 purine ribonucleo…	AAA+ ATPase domain; ATPase, AAA-type, core; P-loop containing nucleoside triphosphate hydrolase;	O	KOG0730	AAA+-type ATPase
A0A1J4MA94	ABC-2 type transporter family protein OS=Cryptosporidium andersoni OX=117008 GN=cand_019240	cand_019240	72.826	7.739	7.1	5	5	5	0.982	0.979	0.975	0.999	1.035	1.011	0.964	0.02658	plasma membrane		GO:0016020 membrane;	GO:0005524 ATP binding; GO:1901265 nucleoside phosphate binding; GO:0001882 nucleoside binding; GO:0043167 ion binding; GO:0016817 hydrolase activity, acting on acid anhydrides; GO:0016787 hydrolase activity; GO:0000166 nucleotide binding; GO:0017111 nucleoside-triphosphatase activity; GO:0016887 ATPase activity; GO:0097159 organic cyclic compound binding; GO:1901363 heterocyclic compound binding…	AAA+ ATPase domain; ABC transporter-like; P-loop containing nucleoside triphosphate hydrolase; ABC-2 type transporter;	Q	KOG0061	Transporter, ABC superfamily (Breast cancer resistance protein)
A0A1J4MAB6	Proteasome subunit beta type 1 OS=Cryptosporidium andersoni OX=117008 GN=cand_025820	cand_025820	26.762	4.3166	15.9	5	9	5	0.974	0.973	0.983	0.983	1.059	1.029	0.954	0.167782	cytoplasm	GO:0051603 proteolysis involved in cellular protein catabolic process; GO:0044265 cellular macromolecule catabolic process; GO:0044257 cellular protein catabolic process; GO:0044267 cellular protein metabolic process; GO:0044238 primary metabolic process; GO:0044237 cellular metabolic process; GO:0071704 organic substance metabolic process; GO:1901575 organic substance catabolic process; GO:00081…	GO:1902494 catalytic complex; GO:0000502 proteasome complex; GO:0044464 cell part; GO:0005622 intracellular; GO:0005839 proteasome core complex; GO:0032991 macromolecular complex; GO:0044424 intracellular part; GO:1905368 peptidase complex; GO:0005623 cell; GO:0043234 protein complex; GO:1905369 endopeptidase complex;	GO:0004175 endopeptidase activity; GO:0004298 threonine-type endopeptidase activity; GO:0008233 peptidase activity; GO:0003824 catalytic activity; GO:0070003 threonine-type peptidase activity; GO:0070011 peptidase activity, acting on L-amino acid peptides; GO:0016787 hydrolase activity;	Nucleophile aminohydrolases, N-terminal;	O	KOG0179	20S proteasome, regulatory subunit beta type PSMB1/PRE7
A0A1J4MAG2	LSM domain-containing protein OS=Cryptosporidium andersoni OX=117008 GN=cand_026260	cand_026260	16.642	6.8039	22.2	3	3	3	1.071	0.909	0.847	0.96	1.2	1.008	0.892	0.30486	cytoplasm				LSM domain, eukaryotic/archaea-type; LSM domain;	K	KOG3168	U1 snRNP component
A0A1J4MAH8	Phosphoenolpyruvate carboxylase OS=Cryptosporidium ubiquitum OX=857276 GN=cubi_01701	cubi_01701	130.76	4.7602	2.5	4	9	2	1.035	1.042	1.036	0.978	0.929	0.985	1.076	0.057558	nucleus	GO:0072350 tricarboxylic acid metabolic process; GO:0055114 oxidation-reduction process; GO:0044281 small molecule metabolic process; GO:0044763 single-organism cellular process; GO:0006099 tricarboxylic acid cycle; GO:0044699 single-organism process; GO:0044238 primary metabolic process; GO:0045333 cellular respiration; GO:0044237 cellular metabolic process; GO:0071704 organic substance metaboli…		GO:0016831 carboxy-lyase activity; GO:0016829 lyase activity; GO:0008964 phosphoenolpyruvate carboxylase activity; GO:0003824 catalytic activity; GO:0016830 carbon-carbon lyase activity; GO:0004611 phosphoenolpyruvate carboxykinase activity;	Pyruvate/Phosphoenolpyruvate kinase-like domain;
A0A1J4MAR5	Uncharacterized protein OS=Cryptosporidium andersoni OX=117008 GN=cand_019020	cand_019020	151.22	15.828	6.7	11	14	11	0.983	0.934	0.946	1.027	0.99	1.058	0.931	0.044183	plasma membrane
A0A1J4MAS5	Uncharacterized protein OS=Cryptosporidium andersoni OX=117008 GN=cand_019100	cand_019100	154.62	4.6027	3.2	5	5	5	1.043	0.983	0.983	1.034	0.963	1.042	0.99	0.77672	extracellular
A0A1J4MAT5	Regulator of chromosome condensation family protein OS=Cryptosporidium andersoni OX=117008 GN=cand_025010	cand_025010	102.46	14.896	9.1	10	11	10	1.011	1.02	0.978	1.039	0.981	0.981	1.003	0.9069	nucleus				Regulator of chromosome condensation 1/beta-lactamase-inhibitor protein II;	S	KOG1426	FOG: RCC1 domain
A0A1J4MAU3	Uncharacterized protein OS=Cryptosporidium andersoni OX=117008 GN=cand_025090	cand_025090	61.807	11.323	14.7	7	8	7	0.954	1.023	0.997	0.994	1.062	0.952	0.989	0.78974	cytoplasm				S-adenosyl-L-methionine-dependent methyltransferase; N2227-like;	G	KOG2798	Putative trehalase
A0A1J4MAU9	Uncharacterized protein OS=Cryptosporidium andersoni OX=117008 GN=cand_026530	cand_026530	85.836	3.9925	1.4	1	1	1									cytoplasm
A0A1J4MAX1	Uncharacterized protein OS=Cryptosporidium andersoni OX=117008 GN=cand_025350	cand_025350	31.311	2.8974	3.2	1	2	1	0.849	0.888	0.844	1.089	1.134	1.156	0.764	0.00034413	plasma membrane
A0A1J4MB01	Uncharacterized protein OS=Cryptosporidium andersoni OX=117008 GN=cand_025670	cand_025670	68.092	2.3239	3.1	2	2	2	0.973	0.869	0.969	1.005	1.083	1.087	0.885	0.05282	cytoplasm
A0A1J4MB12	Uncharacterized protein OS=Cryptosporidium andersoni OX=117008 GN=cand_025830	cand_025830	74.799	30.332	21.6	15	26	15	0.994	0.989	1.025	0.977	0.97	0.988	1.025	0.119416	nucleus	GO:0046907 intracellular transport; GO:0072599 establishment of protein localization to endoplasmic reticulum; GO:0072594 establishment of protein localization to organelle; GO:0072657 protein localization to membrane; GO:0045047 protein targeting to ER; GO:0071702 organic substance transport; GO:0006613 cotranslational protein targeting to membrane; GO:0015031 protein transport; GO:0051641 cellu…	GO:0005786 signal recognition particle, endoplasmic reticulum targeting; GO:0044464 cell part; GO:0005622 intracellular; GO:0048500 signal recognition particle; GO:0005737 cytoplasm; GO:0032991 macromolecular complex; GO:0044424 intracellular part; GO:1990904 ribonucleoprotein complex; GO:0005623 cell; GO:0030529 intracellular ribonucleoprotein complex; GO:0044444 cytoplasmic part;	GO:0097159 organic cyclic compound binding; GO:1901363 heterocyclic compound binding; GO:0005048 signal sequence binding; GO:0003723 RNA binding; GO:0042277 peptide binding; GO:0005047 signal recognition particle binding; GO:0005488 binding; GO:0003676 nucleic acid binding; GO:0044877 macromolecular complex binding; GO:0033218 amide binding; GO:0030942 endoplasmic reticulum signal peptide binding…		U	KOG2460	Signal recognition particle, subunit Srp68
A0A1J4MB40	RNAse l inhibitor-like protein OS=Cryptosporidium andersoni OX=117008 GN=cand_031630	cand_031630	70.088	10.851	10.4	7	7	7	1.007	0.996	1.002	0.968	0.99	0.979	1.023	0.033744	cytoplasm			GO:0005524 ATP binding; GO:1901265 nucleoside phosphate binding; GO:0001882 nucleoside binding; GO:0043167 ion binding; GO:0016817 hydrolase activity, acting on acid anhydrides; GO:0016787 hydrolase activity; GO:0000166 nucleotide binding; GO:0017111 nucleoside-triphosphatase activity; GO:0016887 ATPase activity; GO:0097159 organic cyclic compound binding; GO:1901363 heterocyclic compound binding…	AAA+ ATPase domain; 4Fe-4S ferredoxin-type, iron-sulphur binding domain; ABC transporter-like; P-loop containing nucleoside triphosphate hydrolase; RLI, domain 1; RNase L inhibitor RLI, possible metal-binding domain;	A	KOG0063	RNAse L inhibitor, ABC superfamily
A0A1J4MB42	Uncharacterized protein (Fragment) OS=Cryptosporidium andersoni OX=117008 GN=cand_033430	cand_033430	30.323	4.5914	4.5	1	1	1	0.823	1.005	1.028	1.078	0.867	1.183	0.913	0.49272	extracellular
A0A1J4MB55	Uncharacterized protein OS=Cryptosporidium andersoni OX=117008 GN=cand_031700	cand_031700	121.77	16.621	9.6	11	12	11	1.022	1	0.979	1.001	0.972	0.982	1.016	0.36658	plasma membrane			GO:0005488 binding;	Armadillo-type fold; MIF4G-like domain;
A0A1J4MB57	Uncharacterized protein OS=Cryptosporidium andersoni OX=117008 GN=cand_026310	cand_026310	43.599	10.819	11.5	5	10	5	1.02	0.995	1.007	0.998	1.009	1.024	0.997	0.78818	plasma membrane				DnaJ domain;
A0A1J4MB71	Uncharacterized protein OS=Cryptosporidium andersoni OX=117008 GN=cand_031860	cand_031860	65.535	4.1464	5.9	4	4	4	1.004	1.058	0.963	0.979	0.956	1.052	1.013	0.76392	cytoplasm
A0A1J4MB78	Calcineurin subunit B OS=Cryptosporidium andersoni OX=117008 GN=cand_032030	cand_032030	20.517	11.215	17.8	3	7	3	0.97	1.036	1.03	1.023	0.977	0.996	1.013	0.62934	cytoplasm			GO:0043169 cation binding; GO:0046872 metal ion binding; GO:0005509 calcium ion binding; GO:0005488 binding; GO:0043167 ion binding;	EF-hand domain pair; EF-hand domain;	T	KOG0034	Ca2+/calmodulin-dependent protein phosphatase (calcineurin subunit B), EF-Hand superfamily protein
A0A1J4MB89	2-oxoglutarate dehydrogenase OS=Cryptosporidium andersoni OX=117008 GN=cand_031750	cand_031750	118.35	19.895	11.2	13	16	13	0.998	1.018	1.022	1.006	1.012	0.976	1.015	0.33576	mitochondria	GO:0072350 tricarboxylic acid metabolic process; GO:0055114 oxidation-reduction process; GO:0044281 small molecule metabolic process; GO:0044763 single-organism cellular process; GO:0006099 tricarboxylic acid cycle; GO:0044699 single-organism process; GO:0044238 primary metabolic process; GO:0045333 cellular respiration; GO:0044237 cellular metabolic process; GO:0071704 organic substance metaboli…		GO:0019842 vitamin binding; GO:0043167 ion binding; GO:0016903 oxidoreductase activity, acting on the aldehyde or oxo group of donors; GO:0048037 cofactor binding; GO:1901681 sulfur compound binding; GO:0030976 thiamine pyrophosphate binding; GO:0016491 oxidoreductase activity; GO:1901363 heterocyclic compound binding; GO:0097159 organic cyclic compound binding; GO:0003824 catalytic activity; GO:…	Dehydrogenase, E1 component; Multifunctional 2-oxoglutarate metabolism enzyme, C-terminal; Thiamin diphosphate-binding fold; Transketolase-like, pyrimidine-binding domain;	G	KOG0450	2-oxoglutarate dehydrogenase, E1 subunit
A0A1J4MB95	Uncharacterized protein OS=Cryptosporidium andersoni OX=117008 GN=cand_032100	cand_032100	52.022	5.5255	6.9	3	3	3	1.04	1.06	1.079	0.964	0.851	1.031	1.117	0.117862	cytoplasm
A0A1J4MBA1	Uncharacterized protein OS=Cryptosporidium andersoni OX=117008 GN=cand_032180	cand_032180	31.14	35.814	40.1	11	31	11	0.982	0.993	1.002	0.999	1.001	1	0.992	0.31788	extracellular
A0A1J4MBB6	Uncharacterized protein OS=Cryptosporidium andersoni OX=117008 GN=cand_032430	cand_032430	17.214	1.6864	6.5	1	1	1	1.029	1.07	1.095	0.964	0.924	0.947	1.127	0.0055634	plasma membrane
A0A1J4MBD1	HECT domain-containing family protein OS=Cryptosporidium andersoni OX=117008 GN=cand_032590	cand_032590	573.33	54.526	6.7	36	42	36	1.018	1.006	1.023	0.977	0.997	0.975	1.033	0.0196616	plasma membrane			GO:0005515 protein binding; GO:0019787 ubiquitin-like protein transferase activity; GO:0003824 catalytic activity; GO:0016740 transferase activity; GO:0005488 binding; GO:0004842 ubiquitin-protein transferase activity;	Ubiquitin-associated domain; HECT domain; Concanavalin A-like lectin/glucanase domain; SPRY domain;	S	KOG1426	FOG: RCC1 domain
A0A1J4MBD4	Transcription factor E2F dimerization partner domain-containing protein OS=Cryptosporidium andersoni OX=117008 GN=cand_032230	cand_032230	46.717	2.1202	5.4	2	2	2	1.017	1.088	0.999	0.934	1.012	0.971	1.064	0.149518	nucleus	GO:0050794 regulation of cellular process; GO:0010468 regulation of gene expression; GO:0006355 regulation of transcription, DNA-templated; GO:0031326 regulation of cellular biosynthetic process; GO:0080090 regulation of primary metabolic process; GO:0060255 regulation of macromolecule metabolic process; GO:0019219 regulation of nucleobase-containing compound metabolic process; GO:0010556 regulat…	GO:0044464 cell part; GO:0005622 intracellular; GO:0032991 macromolecular complex; GO:0044424 intracellular part; GO:0005667 transcription factor complex; GO:0043234 protein complex; GO:0005623 cell;	GO:0003700 transcription factor activity, sequence-specific DNA binding; GO:0001071 nucleic acid binding transcription factor activity;	Winged helix-turn-helix DNA-binding domain; E2F/DP family, winged-helix DNA-binding domain;	K	KOG2577	Transcription factor E2F/dimerization partner (TDP)
A0A1J4MBD5	TB2 HVA22 family protein OS=Cryptosporidium andersoni OX=117008 GN=cand_032500	cand_032500	23.327	7.4689	14	3	7	3	1.019	0.998	1.005	0.991	0.997	1.016	1.006	0.56944	cytoplasm					U	KOG1725	Protein involved in membrane traffic (YOP1/TB2/DP1/HVA22 family)
A0A1J4MBE3	Guanine nucleotide-binding protein OS=Cryptosporidium andersoni OX=117008 GN=cand_032660	cand_032660	34.161	14.117	20.8	7	16	7	0.979	1.008	0.99	1.016	1.009	0.999	0.984	0.184596	nucleus			GO:0005515 protein binding; GO:0005488 binding;	WD40-repeat-containing domain; WD40/YVTN repeat-like-containing domain;	T	KOG0279	G protein beta subunit-like protein
A0A1J4MBE9	Uncharacterized protein OS=Cryptosporidium andersoni OX=117008 GN=cand_032470	cand_032470	100.37	2.5066	4	4	4	4	1.034	0.917	0.984	0.907	1.143	1.022	0.955	0.60366	nucleus
A0A1J4MBG5	Mitogen-activated protein kinase OS=Cryptosporidium andersoni OX=117008 GN=cand_032750	cand_032750	83.564	2.3106	4.1	3	3	3	1.048	0.926	1.082	0.831	0.977	1.155	1.031	0.7406	cytoplasm	GO:0016310 phosphorylation; GO:0044267 cellular protein metabolic process; GO:0044238 primary metabolic process; GO:0044237 cellular metabolic process; GO:0006796 phosphate-containing compound metabolic process; GO:0071704 organic substance metabolic process; GO:0008152 metabolic process; GO:0006468 protein phosphorylation; GO:0006793 phosphorus metabolic process; GO:0044260 cellular macromolecul…		GO:0005524 ATP binding; GO:1901265 nucleoside phosphate binding; GO:0016773 phosphotransferase activity, alcohol group as acceptor; GO:0001882 nucleoside binding; GO:0043167 ion binding; GO:0004672 protein kinase activity; GO:0000166 nucleotide binding; GO:0004702 signal transducer, downstream of receptor, with serine/threonine kinase activity; GO:0004871 signal transducer activity; GO:0004707 MA…	Protein kinase domain; Protein kinase-like domain;	T	KOG0660	Mitogen-activated protein kinase
A0A1J4MBG9	Uncharacterized protein OS=Cryptosporidium andersoni OX=117008 GN=cand_032810	cand_032810	25.311	9.2684	21.7	5	6	5	0.924	1.024	1.001	0.981	0.994	1.041	0.978	0.55586	cytoplasm
A0A1J4MBH7	Uncharacterized protein OS=Cryptosporidium andersoni OX=117008 GN=cand_032890	cand_032890	22.669	8.4314	21.8	6	10	6	0.96	1.044	0.959	1.048	0.971	1.064	0.961	0.37608	extracellular
A0A1J4MBI2	Uncharacterized protein OS=Cryptosporidium andersoni OX=117008 GN=cand_032900	cand_032900	19.732	17.805	28.9	5	9	5	0.959	0.972	0.958	1.052	1.006	1.052	0.929	0.0092611	extracellular
A0A1J4MBI7	HMG box family protein OS=Cryptosporidium andersoni OX=117008 GN=cand_032910	cand_032910	11.055	4.7482	28.1	3	3	3	1.002	0.992	1.032	0.995	1	1.019	1.004	0.7938	nucleus				High mobility group box domain;	R	KOG0381	HMG box-containing protein
A0A1J4MBI8	Uncharacterized protein OS=Cryptosporidium andersoni OX=117008 GN=cand_032980	cand_032980	14.268	3.4665	8.7	1	1	1	0.927	0.92	0.908	1.126	1.081	1.013	0.856	0.007816	cytoplasm
A0A1J4MBK2	Uncharacterized protein OS=Cryptosporidium andersoni OX=117008 GN=cand_033070	cand_033070	38.887	2.2909	7.2	3	3	3	0.966	1.002	0.928	0.968	1.018	1.116	0.934	0.22594	extracellular
A0A1J4MBK4	Pyruvate phosphate PEP pyruvate binding domain-containing protein OS=Cryptosporidium andersoni OX=117008 GN=cand_033140	cand_033140	194.23	55.209	16.5	30	49	27	1	0.996	0.99	1.009	1.001	0.991	0.995	0.45014	cytoplasm	GO:0016310 phosphorylation; GO:0008152 metabolic process; GO:0044237 cellular metabolic process; GO:0006793 phosphorus metabolic process; GO:0009987 cellular process; GO:0006796 phosphate-containing compound metabolic process;		GO:0005524 ATP binding; GO:1901265 nucleoside phosphate binding; GO:0001882 nucleoside binding; GO:0043167 ion binding; GO:0000166 nucleotide binding; GO:0097159 organic cyclic compound binding; GO:1901363 heterocyclic compound binding; GO:0032549 ribonucleoside binding; GO:0097367 carbohydrate derivative binding; GO:0016301 kinase activity; GO:0003824 catalytic activity; GO:0032553 ribonucleotid…	Pyruvate phosphate dikinase, PEP/pyruvate-binding; ATP-grasp fold, subdomain 2; ATP-grasp fold, subdomain 1;
A0A1J4MBL0	MA3 domain-containing protein OS=Cryptosporidium andersoni OX=117008 GN=cand_033150	cand_033150	67.649	23.626	18.3	10	15	10	0.99	1.021	1.004	0.999	1	0.994	1.007	0.4706	plasma membrane			GO:0005488 binding;	Initiation factor eIF-4 gamma, MA3; Armadillo-type fold; MIF4G-like domain;	T	KOG0403	Neoplastic transformation suppressor Pdcd4/MA-3, contains MA3 domain
A0A1J4MBL4	Methionine aminopeptidase 2 OS=Cryptosporidium andersoni OX=117008 GN=cand_033290	cand_033290	56.065	31.152	15.6	7	9	7	1.04	0.983	1.011	1.031	0.976	1.009	1.006	0.80718	cytoplasm	GO:0006508 proteolysis; GO:0008152 metabolic process; GO:0043170 macromolecule metabolic process; GO:0019538 protein metabolic process; GO:0044238 primary metabolic process; GO:0071704 organic substance metabolic process;		GO:0008233 peptidase activity; GO:0008238 exopeptidase activity; GO:0003824 catalytic activity; GO:0008235 metalloexopeptidase activity; GO:0070011 peptidase activity, acting on L-amino acid peptides; GO:0016787 hydrolase activity; GO:0004177 aminopeptidase activity; GO:0008237 metallopeptidase activity;	Winged helix-turn-helix DNA-binding domain; Peptidase M24;	R	KOG2775	Metallopeptidase
A0A1J4MBL8	Protein kinase domain-containing protein OS=Cryptosporidium andersoni OX=117008 GN=cand_033110	cand_033110	66.357	14.039	14.1	9	14	9	1.024	1.058	1.021	1.005	0.991	0.986	1.041	0.035863	cytoplasm	GO:0016310 phosphorylation; GO:0044267 cellular protein metabolic process; GO:0044238 primary metabolic process; GO:0044237 cellular metabolic process; GO:0006796 phosphate-containing compound metabolic process; GO:0071704 organic substance metabolic process; GO:0008152 metabolic process; GO:0006468 protein phosphorylation; GO:0006793 phosphorus metabolic process; GO:0044260 cellular macromolecul…		GO:0005524 ATP binding; GO:1901265 nucleoside phosphate binding; GO:0016773 phosphotransferase activity, alcohol group as acceptor; GO:0001882 nucleoside binding; GO:0043167 ion binding; GO:0004672 protein kinase activity; GO:0000166 nucleotide binding; GO:0097159 organic cyclic compound binding; GO:1901363 heterocyclic compound binding; GO:0032549 ribonucleoside binding; GO:0097367 carbohydrate …	Protein kinase domain; Protein kinase-like domain;	T	KOG0192	Tyrosine kinase specific for activated (GTP-bound) p21cdc42Hs
A0A1J4MBM2	Uncharacterized protein OS=Cryptosporidium andersoni OX=117008 GN=cand_033370	cand_033370	214.66	74.807	13.5	28	40	28	1.016	1.007	1.019	0.99	0.998	0.967	1.029	0.045164	plasma membrane
A0A1J4MBM3	Myosin OS=Cryptosporidium ubiquitum OX=857276 GN=cubi_01020	cubi_01020	239.81	-2	0.4	1	1	1									nucleus		GO:0043229 intracellular organelle; GO:0043232 intracellular non-membrane-bounded organelle; GO:0044430 cytoskeletal part; GO:0044446 intracellular organelle part; GO:0032991 macromolecular complex; GO:0044424 intracellular part; GO:0005623 cell; GO:0015629 actin cytoskeleton; GO:0044422 organelle part; GO:0043228 non-membrane-bounded organelle; GO:0043226 organelle; GO:0005856 cytoskeleton; GO:0…	GO:0005524 ATP binding; GO:0003774 motor activity; GO:1901265 nucleoside phosphate binding; GO:0001882 nucleoside binding; GO:0043167 ion binding; GO:0016817 hydrolase activity, acting on acid anhydrides; GO:0016787 hydrolase activity; GO:0005515 protein binding; GO:0000166 nucleotide binding; GO:0017111 nucleoside-triphosphatase activity; GO:0097159 organic cyclic compound binding; GO:1901363 he…	Regulator of chromosome condensation 1/beta-lactamase-inhibitor protein II; P-loop containing nucleoside triphosphate hydrolase; Myosin head, motor domain;	Z	KOG0160	Myosin class V heavy chain
A0A1J4MBM7	Uncharacterized protein OS=Cryptosporidium andersoni OX=117008 GN=cand_038660	cand_038660	69.044	7.3004	6.6	4	4	4	0.922	0.981	0.992	1.046	1.063	0.947	0.947	0.2797	plasma membrane
A0A1J4MBN1	IQ calmodulin-binding motif family protein OS=Cryptosporidium andersoni OX=117008 GN=cand_038730	cand_038730	85.804	15.405	8.2	6	8	6	1.046	1.008	1.006	1.008	0.95	0.976	1.043	0.118904	nucleus			GO:0005515 protein binding; GO:0005488 binding;	P-loop containing nucleoside triphosphate hydrolase;
A0A1J4MBN3	Uncharacterized protein OS=Cryptosporidium andersoni OX=117008 GN=cand_038670	cand_038670	51.514	12.386	11.2	6	6	6	0.91	1.04	0.976	1.033	1.025	1.035	0.946	0.27858	nucleus
A0A1J4MBN4	Uncharacterized protein OS=Cryptosporidium andersoni OX=117008 GN=cand_033270	cand_033270	29.081	2.3218	10.5	3	4	3	0.967	0.946	0.999	1.03	1.035	1.019	0.944	0.025037	cytoplasm,nucleus				OTU domain;	S	KOG3991	Uncharacterized conserved protein
A0A1J4MBN5	Uncharacterized protein OS=Cryptosporidium andersoni OX=117008 GN=cand_038740	cand_038740	13.413	1.8371	13.6	2	2	2	0.982	0.954	0.945	1.064	1.037	1.01	0.926	0.0155237	cytoplasm
A0A1J4MBQ4	Uncharacterized protein OS=Cryptosporidium andersoni OX=117008 GN=cand_038910	cand_038910	146.47	15.778	7.8	11	15	6	0.98	0.965	0.961	1.014	1.034	1.03	0.944	0.0024191	extracellular
A0A1J4MBQ5	Uncharacterized protein OS=Cryptosporidium andersoni OX=117008 GN=cand_024920	cand_024920	64.715	3.6839	4.6	2	2	2	0.947	1.06	0.982	0.947	1.041	1.032	0.99	0.82616	nucleus
A0A1J4MBT2	Uncharacterized protein OS=Cryptosporidium andersoni OX=117008 GN=cand_031600	cand_031600	58.45	24.42	20.7	11	21	11	0.999	0.969	1.034	0.979	0.995	1.007	1.007	0.7585	plasma membrane				Ankyrin repeat-containing domain;
A0A1J4MBW6	UBA TS-N domain-containing protein OS=Cryptosporidium andersoni OX=117008 GN=cand_031920	cand_031920	41.013	1.9493	7.5	3	4	3	0.945	1.085	0.933	1.029	0.985	1.017	0.978	0.6451	cytoplasm,nucleus			GO:0005515 protein binding; GO:0005488 binding;	Ubiquitin-associated domain; PUB domain; UBA-like; PPPDE putative peptidase domain;	S	KOG0324	Uncharacterized conserved protein
A0A1J4MBY2	Uncharacterized protein OS=Cryptosporidium andersoni OX=117008 GN=cand_032080	cand_032080	24.3	26.726	34.7	6	17	2	1.032	0.945	0.992	1.017	1.014	1.014	0.975	0.41612	cytoplasm,nucleus				PH domain-like; Pleckstrin homology domain;
A0A1J4MBZ7	60s ribosomal protein L26 OS=Cryptosporidium andersoni OX=117008 GN=cand_018420	cand_018420	16.112	33.17	48.9	8	18	8	0.959	1.071	1.019	1.025	1.005	0.949	1.023	0.59496	nucleus	GO:0006518 peptide metabolic process; GO:0043043 peptide biosynthetic process; GO:0044267 cellular protein metabolic process; GO:0006807 nitrogen compound metabolic process; GO:0009058 biosynthetic process; GO:0043603 cellular amide metabolic process; GO:0044238 primary metabolic process; GO:1901566 organonitrogen compound biosynthetic process; GO:1901576 organic substance biosynthetic process; G…	GO:0043229 intracellular organelle; GO:0005840 ribosome; GO:0043232 intracellular non-membrane-bounded organelle; GO:0005737 cytoplasm; GO:0044446 intracellular organelle part; GO:0032991 macromolecular complex; GO:0044424 intracellular part; GO:0005623 cell; GO:0044422 organelle part; GO:0043228 non-membrane-bounded organelle; GO:0043226 organelle; GO:0015934 large ribosomal subunit; GO:0044464 …	GO:0003735 structural constituent of ribosome; GO:0005198 structural molecule activity;	Translation protein SH3-like domain; Ribosomal protein L2 domain 2; KOW;	J	KOG3401	60S ribosomal protein L26
A0A1J4MBZ8	Transcription factor E2F OS=Cryptosporidium andersoni OX=117008 GN=cand_032240	cand_032240	63.789	18.296	10.4	8	12	4	1.028	1.002	1.025	1.006	0.968	0.997	1.028	0.11984	nucleus
A0A1J4MC06	60S ribosomal protein L36 OS=Cryptosporidium andersoni OX=117008 GN=cand_032320	cand_032320	12.319	15.413	39.4	5	6	5	0.987	1.041	0.97	1.016	1.006	0.941	1.012	0.73056	mitochondria	GO:0006518 peptide metabolic process; GO:0043043 peptide biosynthetic process; GO:0044267 cellular protein metabolic process; GO:0006807 nitrogen compound metabolic process; GO:0009058 biosynthetic process; GO:0043603 cellular amide metabolic process; GO:0044238 primary metabolic process; GO:1901566 organonitrogen compound biosynthetic process; GO:1901576 organic substance biosynthetic process; G…	GO:0005840 ribosome; GO:0043226 organelle; GO:0043229 intracellular organelle; GO:0043232 intracellular non-membrane-bounded organelle; GO:0044464 cell part; GO:0005622 intracellular; GO:0005737 cytoplasm; GO:0032991 macromolecular complex; GO:0044424 intracellular part; GO:1990904 ribonucleoprotein complex; GO:0005623 cell; GO:0030529 intracellular ribonucleoprotein complex; GO:0044444 cytoplasm…	GO:0003735 structural constituent of ribosome; GO:0005198 structural molecule activity;		J	KOG3452	60S ribosomal protein L36
A0A1J4MC11	Uncharacterized protein OS=Cryptosporidium andersoni OX=117008 GN=cand_018580	cand_018580	43.035	0.80935	2.5	1	1	1									cytoplasm
A0A1J4MC22	U-box domain-containing protein OS=Cryptosporidium andersoni OX=117008 GN=cand_018660	cand_018660	60.245	6.687	10.7	7	8	7	1.008	0.991	1.04	0.981	1.001	1.027	1.01	0.63648	cytoplasm	GO:0008152 metabolic process; GO:0032446 protein modification by small protein conjugation; GO:0016567 protein ubiquitination; GO:0044260 cellular macromolecule metabolic process; GO:0044267 cellular protein metabolic process; GO:0006464 cellular protein modification process; GO:0043170 macromolecule metabolic process; GO:0019538 protein metabolic process; GO:0070647 protein modification by small…		GO:0005515 protein binding; GO:0019787 ubiquitin-like protein transferase activity; GO:0003824 catalytic activity; GO:0016740 transferase activity; GO:0005488 binding; GO:0004842 ubiquitin-protein transferase activity;	U box domain; WD40-repeat-containing domain; Zinc finger, RING/FYVE/PHD-type; WD40/YVTN repeat-like-containing domain; Pre-mRNA-splicing factor 19;	R	KOG0289	mRNA splicing factor
A0A1J4MC29	Synaptobrevin family protein OS=Cryptosporidium andersoni OX=117008 GN=cand_032560	cand_032560	26.3	8.0403	21.6	7	8	7	1.054	0.998	1.017	0.936	0.994	0.975	1.056	0.082765	cytoplasm	GO:0006810 transport; GO:0051179 localization; GO:0016192 vesicle-mediated transport; GO:0051234 establishment of localization;	GO:0031224 intrinsic component of membrane; GO:0016020 membrane; GO:0016021 integral component of membrane; GO:0044425 membrane part;		Longin domain; Longin-like domain; Synaptobrevin;	U	KOG0862	Synaptobrevin/VAMP-like protein SEC22
A0A1J4MC38	TPR repeat-containing protein OS=Cryptosporidium andersoni OX=117008 GN=cand_032640	cand_032640	37.642	40.009	44.8	19	54	14	0.968	0.989	0.972	1.045	1.025	1.015	0.949	0.0086163	cytoplasm			GO:0005515 protein binding; GO:0005488 binding;	Heat shock chaperonin-binding; Tetratricopeptide-like helical domain; Tetratricopeptide repeat-containing domain;	O	KOG0548	Molecular co-chaperone STI1
A0A1J4MC59	Uncharacterized protein OS=Cryptosporidium andersoni OX=117008 GN=cand_019060	cand_019060	242.44	24.159	6.2	13	16	13	1.017	0.954	1.076	0.972	0.986	0.99	1.034	0.46106	nucleus				SH2 domain; Transcription elongation factor Spt6, helix-hairpin-helix motif;	A	KOG1856	Transcription elongation factor SPT6
A0A1J4MC67	ABC-2 type transporter family protein OS=Cryptosporidium andersoni OX=117008 GN=cand_019140	cand_019140	88.642	7.1131	8.5	8	8	8	0.975	1.02	1.022	0.997	1.024	0.954	1.014	0.61036	plasma membrane		GO:0016020 membrane;	GO:0005524 ATP binding; GO:1901265 nucleoside phosphate binding; GO:0001882 nucleoside binding; GO:0043167 ion binding; GO:0016817 hydrolase activity, acting on acid anhydrides; GO:0016787 hydrolase activity; GO:0000166 nucleotide binding; GO:0017111 nucleoside-triphosphatase activity; GO:0016887 ATPase activity; GO:0097159 organic cyclic compound binding; GO:1901363 heterocyclic compound binding…	AAA+ ATPase domain; ABC transporter-like; P-loop containing nucleoside triphosphate hydrolase; ABC-2 type transporter;	Q	KOG0061	Transporter, ABC superfamily (Breast cancer resistance protein)
A0A1J4MC80	Exosome complex exonuclease RRP44 OS=Cryptosporidium andersoni OX=117008 GN=cand_032880	cand_032880	125.21	8.0859	4.7	6	6	6	0.99	0.93	1.028	0.98	1.003	1.043	0.974	0.48214	cytoplasm				Exosome complex exonuclease RRP44, S1 domain; Nucleic acid-binding, OB-fold;	J	KOG2102	Exosomal 3'-5' exoribonuclease complex, subunit Rrp44/Dis3
A0A1J4MC88	Uncharacterized protein OS=Cryptosporidium andersoni OX=117008 GN=cand_032960	cand_032960	106.7	12.901	10.2	11	13	4	1.019	0.948	1.006	0.977	1.036	0.963	0.999	0.97626	peroxisome				Domain of unknown function DUF1620; Quinoprotein alcohol dehydrogenase-like superfamily;
A0A1J4MCA8	Phospholipid-translocating P-type flippase family protein OS=Cryptosporidium andersoni OX=117008 GN=cand_033200	cand_033200	148.68	1.0701	1.2	2	3	2	0.916	1.104	0.881	1.123	1.013	0.955	0.939	0.47622	plasma membrane		GO:0031224 intrinsic component of membrane; GO:0016020 membrane; GO:0016021 integral component of membrane; GO:0044425 membrane part;	GO:0097159 organic cyclic compound binding; GO:1901363 heterocyclic compound binding; GO:1901265 nucleoside phosphate binding; GO:0005488 binding; GO:0043167 ion binding; GO:0043169 cation binding; GO:0046872 metal ion binding; GO:0000166 nucleotide binding; GO:0036094 small molecule binding;	P-type ATPase, C-terminal; P-type ATPase, cytoplasmic domain N; P-type ATPase, A domain; P-type ATPase, N-terminal; HAD-like domain;	P	KOG0210	P-type ATPase
A0A1J4MCC4	Glutaredoxin family protein OS=Cryptosporidium andersoni OX=117008 GN=cand_033360	cand_033360	11.562	16.116	58.8	6	14	6	0.982	1.014	1.016	1.021	0.988	1.003	1	0.9984	extracellular	GO:0050794 regulation of cellular process; GO:0042592 homeostatic process; GO:0065008 regulation of biological quality; GO:0050789 regulation of biological process; GO:0045454 cell redox homeostasis; GO:0044763 single-organism cellular process; GO:0019725 cellular homeostasis; GO:0044699 single-organism process; GO:0009987 cellular process; GO:0065007 biological regulation;		GO:0009055 electron carrier activity; GO:0015035 protein disulfide oxidoreductase activity; GO:0016667 oxidoreductase activity, acting on a sulfur group of donors; GO:0015036 disulfide oxidoreductase activity; GO:0003824 catalytic activity; GO:0016491 oxidoreductase activity;	Glutaredoxin; Glutaredoxin subgroup; Thioredoxin-like fold;	O	KOG1752	Glutaredoxin and related proteins
A0A1J4MCI0	Obg-like ATPase 1 OS=Cryptosporidium andersoni OX=117008 GN=cand_026110	cand_026110	44.801	22.409	25.8	10	18	7	0.984	1.007	0.967	1.015	1.022	1.023	0.967	0.047004	cytoplasm			GO:1901265 nucleoside phosphate binding; GO:0001882 nucleoside binding; GO:0043167 ion binding; GO:0000166 nucleotide binding; GO:0097159 organic cyclic compound binding; GO:1901363 heterocyclic compound binding; GO:0032549 ribonucleoside binding; GO:0097367 carbohydrate derivative binding; GO:0032553 ribonucleotide binding; GO:0005488 binding; GO:0032550 purine ribonucleoside binding; GO:0043168…	Domain of unknown function DUF933; TGS-like; GTP binding domain; OBG-type guanine nucleotide-binding (G) domain; P-loop containing nucleoside triphosphate hydrolase; TGS-like domain; Beta-grasp domain;	R	KOG1491	Predicted GTP-binding protein (ODN superfamily)
A0A1J4MCI3	Uncharacterized protein OS=Cryptosporidium andersoni OX=117008 GN=cand_031230	cand_031230	94.214	23.02	13.1	12	17	12	1.028	0.976	1.03	0.997	0.992	1.03	1.005	0.83252	mitochondria
A0A1J4MCI6	Carrier protein OS=Cryptosporidium andersoni OX=117008 GN=cand_031240	cand_031240	33.706	12.4	20.3	7	15	7	1.051	1.071	1.037	0.983	0.951	0.962	1.091	0.0029771	cytoplasm	GO:0006810 transport; GO:0055085 transmembrane transport; GO:0051179 localization; GO:0051234 establishment of localization;			Mitochondrial carrier domain;	C	KOG0759	Mitochondrial oxoglutarate/malate carrier proteins
A0A1J4MCK1	Dual specificity catalytic domain-containing protein OS=Cryptosporidium andersoni OX=117008 GN=cand_031410	cand_031410	94.818	1.8138	2.1	2	2	2	0.972	1.01	0.974	1.007	0.922	1.116	0.971	0.66072	nucleus	GO:0044267 cellular protein metabolic process; GO:0044238 primary metabolic process; GO:0006470 protein dephosphorylation; GO:0016311 dephosphorylation; GO:0044237 cellular metabolic process; GO:0006796 phosphate-containing compound metabolic process; GO:0071704 organic substance metabolic process; GO:0008152 metabolic process; GO:0006793 phosphorus metabolic process; GO:0044260 cellular macromol…		GO:0004725 protein tyrosine phosphatase activity; GO:0003824 catalytic activity; GO:0042578 phosphoric ester hydrolase activity; GO:0016791 phosphatase activity; GO:0016788 hydrolase activity, acting on ester bonds; GO:0016787 hydrolase activity; GO:0008138 protein tyrosine/serine/threonine phosphatase activity; GO:0004721 phosphoprotein phosphatase activity;	Protein-tyrosine phosphatase-like; Tyrosine specific protein phosphatases domain; Dual specificity phosphatase, catalytic domain; Dual specificity protein phosphatase domain;	V	KOG1716	Dual specificity phosphatase
A0A1J4MCK2	Dynein heavy chain family protein OS=Cryptosporidium andersoni OX=117008 GN=cand_031400	cand_031400	605.91	134.74	10.7	58	76	49	1.011	1.003	1.02	0.984	0.989	0.991	1.024	0.0116241	plasma membrane	GO:0044763 single-organism cellular process; GO:0007018 microtubule-based movement; GO:0006928 movement of cell or subcellular component; GO:0044699 single-organism process; GO:0009987 cellular process; GO:0007017 microtubule-based process;	GO:0043229 intracellular organelle; GO:0043232 intracellular non-membrane-bounded organelle; GO:0044430 cytoskeletal part; GO:0044446 intracellular organelle part; GO:0032991 macromolecular complex; GO:0044424 intracellular part; GO:0030286 dynein complex; GO:0005875 microtubule associated complex; GO:0005623 cell; GO:0044422 organelle part; GO:0043228 non-membrane-bounded organelle; GO:0043226 o…	GO:0005524 ATP binding; GO:0003774 motor activity; GO:1901265 nucleoside phosphate binding; GO:0001882 nucleoside binding; GO:0043167 ion binding; GO:0016817 hydrolase activity, acting on acid anhydrides; GO:0016787 hydrolase activity; GO:0000166 nucleotide binding; GO:0017111 nucleoside-triphosphatase activity; GO:0016887 ATPase activity; GO:0097159 organic cyclic compound binding; GO:1901363 he…	Dynein heavy chain domain; ATPase, dynein-related, AAA domain; Dynein heavy chain, domain-2; P-loop containing nucleoside triphosphate hydrolase; Dynein heavy chain, domain-1; Dynein heavy chain, P-loop containing D4 domain; AAA+ ATPase domain; Dynein heavy chain, coiled coil stalk;	Z	KOG3595	Dyneins, heavy chain
A0A1J4MCK6	Palmitoyltransferase OS=Cryptosporidium andersoni OX=117008 GN=cand_031470	cand_031470	87.153	4.9018	4.3	3	4	3	1.013	0.946	1.025	1.004	1.009	0.989	0.994	0.81018	cytoplasm			GO:0005515 protein binding; GO:0005488 binding;	Palmitoyltransferase, DHHC domain; Ankyrin repeat-containing domain;	M	KOG4177	Ankyrin
A0A1J4MCK7	Uncharacterized protein OS=Cryptosporidium andersoni OX=117008 GN=cand_031290	cand_031290	141.06	15.55	8.9	10	11	10	1.042	1.043	0.996	1.011	0.96	1.006	1.035	0.2002	extracellular
A0A1J4MCM3	Thioredoxin family protein OS=Cryptosporidium andersoni OX=117008 GN=cand_031450	cand_031450	68.186	4.5095	8.5	6	8	6	1.079	0.981	0.997	0.974	0.984	0.97	1.044	0.291	endoplasmic reticulum	GO:0050794 regulation of cellular process; GO:0042592 homeostatic process; GO:0065008 regulation of biological quality; GO:0050789 regulation of biological process; GO:0045454 cell redox homeostasis; GO:0044763 single-organism cellular process; GO:0019725 cellular homeostasis; GO:0044699 single-organism process; GO:0009987 cellular process; GO:0065007 biological regulation;			Thioredoxin domain; Thioredoxin-like fold;	O	KOG0190	Protein disulfide isomerase (prolyl 4-hydroxylase beta subunit)
A0A1J4MCM4	Ubiquitin fusion degradation protein 1 OS=Cryptosporidium andersoni OX=117008 GN=cand_013240	cand_013240	33.222	4.1003	9.3	3	3	3	0.953	0.997	1.075	1.024	0.925	0.982	1.032	0.53388	cytoplasm	GO:0043632 modification-dependent macromolecule catabolic process; GO:0044265 cellular macromolecule catabolic process; GO:0051603 proteolysis involved in cellular protein catabolic process; GO:0044257 cellular protein catabolic process; GO:0019941 modification-dependent protein catabolic process; GO:0044267 cellular protein metabolic process; GO:0006511 ubiquitin-dependent protein catabolic proc…				O	KOG1816	Ubiquitin fusion-degradation protein
A0A1J4MCM9	Peptidyl-prolyl cis-trans isomerase OS=Cryptosporidium andersoni OX=117008 GN=cand_031530	cand_031530	19.259	17.195	32.2	5	21	5	0.962	0.979	0.995	1.049	1.043	1.003	0.949	0.037177	cytoplasm	GO:0044267 cellular protein metabolic process; GO:0044238 primary metabolic process; GO:0018208 peptidyl-proline modification; GO:0000413 protein peptidyl-prolyl isomerization; GO:0044237 cellular metabolic process; GO:0071704 organic substance metabolic process; GO:0006457 protein folding; GO:0018193 peptidyl-amino acid modification; GO:0008152 metabolic process; GO:0044260 cellular macromolecul…		GO:0003755 peptidyl-prolyl cis-trans isomerase activity; GO:0016853 isomerase activity; GO:0003824 catalytic activity; GO:0016859 cis-trans isomerase activity;	Cyclophilin-type peptidyl-prolyl cis-trans isomerase domain; Cyclophilin-like domain;	O	KOG0865	Cyclophilin type peptidyl-prolyl cis-trans isomerase
A0A1J4MCY8	V-type proton ATPase subunit a OS=Cryptosporidium andersoni OX=117008 GN=cand_025140	cand_025140	100.64	15.432	11.2	10	14	10	0.982	1.034	0.963	0.979	1.023	1.003	0.991	0.73492	plasma membrane	GO:0098655 cation transmembrane transport; GO:0034220 ion transmembrane transport; GO:0098660 inorganic ion transmembrane transport; GO:0090662 ATP hydrolysis coupled transmembrane transport; GO:0015988 energy coupled proton transmembrane transport, against electrochemical gradient; GO:0044699 single-organism process; GO:0006818 hydrogen transport; GO:0015992 proton transport; GO:0051234 establis…	GO:0043229 intracellular organelle; GO:0033179 proton-transporting V-type ATPase, V0 domain; GO:0016020 membrane; GO:0000220 vacuolar proton-transporting V-type ATPase, V0 domain; GO:0098588 bounding membrane of organelle; GO:0031090 organelle membrane; GO:0098796 membrane protein complex; GO:0005737 cytoplasm; GO:0044446 intracellular organelle part; GO:0032991 macromolecular complex; GO:0044424…	GO:0015075 ion transmembrane transporter activity; GO:0022892 substrate-specific transporter activity; GO:0015077 monovalent inorganic cation transmembrane transporter activity; GO:0022890 inorganic cation transmembrane transporter activity; GO:0015078 hydrogen ion transmembrane transporter activity; GO:0008324 cation transmembrane transporter activity; GO:0022891 substrate-specific transmembrane…		C	KOG2189	Vacuolar H+-ATPase V0 sector, subunit a
A0A1J4MD31	Uncharacterized protein OS=Cryptosporidium andersoni OX=117008 GN=cand_019210	cand_019210	147.13	15.6	3.7	5	6	5	1.057	1.019	0.963	0.964	1.033	0.96	1.028	0.49254	extracellular
A0A1J4MD82	Zinc finger domain-containing protein OS=Cryptosporidium andersoni OX=117008 GN=cand_031560	cand_031560	21.099	0.92083	3.7	1	1	1									extracellular			GO:0097159 organic cyclic compound binding; GO:1901363 heterocyclic compound binding; GO:0003677 DNA binding; GO:0046914 transition metal ion binding; GO:0005488 binding; GO:0043167 ion binding; GO:0003676 nucleic acid binding; GO:0046872 metal ion binding; GO:0043169 cation binding; GO:0008270 zinc ion binding;	Zinc finger, AN1-type; Zinc finger, A20-type;	R	KOG3173	Predicted Zn-finger protein
A0A1J4MD93	Uncharacterized protein OS=Cryptosporidium andersoni OX=117008 GN=cand_031300	cand_031300	39.806	29.79	16.7	5	10	5	0.916	0.941	0.903	1.103	1.084	1.022	0.86	0.0044778	extracellular
A0A1J4MDA7	Ubiquitin carboxyl-terminal hydrolase OS=Cryptosporidium andersoni OX=117008 GN=cand_018350	cand_018350	94.865	13.103	11.5	10	13	10	1.009	0.951	1.004	1.004	1	1.015	0.982	0.3908	cytoplasm	GO:0043632 modification-dependent macromolecule catabolic process; GO:0070646 protein modification by small protein removal; GO:0044265 cellular macromolecule catabolic process; GO:0051603 proteolysis involved in cellular protein catabolic process; GO:0044257 cellular protein catabolic process; GO:0019941 modification-dependent protein catabolic process; GO:0044267 cellular protein metabolic proc…		GO:0004843 thiol-dependent ubiquitin-specific protease activity; GO:0008233 peptidase activity; GO:0046914 transition metal ion binding; GO:0036459 thiol-dependent ubiquitinyl hydrolase activity; GO:0003824 catalytic activity; GO:0005488 binding; GO:0043167 ion binding; GO:0043169 cation binding; GO:0046872 metal ion binding; GO:0101005 ubiquitinyl hydrolase activity; GO:0070011 peptidase activit…	Zinc finger, UBP-type; Ubiquitin-associated domain; Zinc finger, RING/FYVE/PHD-type; Ubiquitin specific protease domain; Peptidase C19, ubiquitin carboxyl-terminal hydrolase;	O	KOG0944	Ubiquitin-specific protease UBP14
A0A1J4MDB5	40S ribosomal protein S8 OS=Cryptosporidium andersoni OX=117008 GN=cand_018430	cand_018430	23.691	10.08	25.4	4	6	4	1.037	0.949	0.961	1.021	0.989	1.03	0.969	0.35502	nucleus	GO:0006518 peptide metabolic process; GO:0043043 peptide biosynthetic process; GO:0044267 cellular protein metabolic process; GO:0006807 nitrogen compound metabolic process; GO:0009058 biosynthetic process; GO:0043603 cellular amide metabolic process; GO:0044238 primary metabolic process; GO:1901566 organonitrogen compound biosynthetic process; GO:1901576 organic substance biosynthetic process; G…	GO:0005840 ribosome; GO:0043226 organelle; GO:0043229 intracellular organelle; GO:0043232 intracellular non-membrane-bounded organelle; GO:0044464 cell part; GO:0005622 intracellular; GO:0005737 cytoplasm; GO:0032991 macromolecular complex; GO:0044424 intracellular part; GO:1990904 ribonucleoprotein complex; GO:0005623 cell; GO:0030529 intracellular ribonucleoprotein complex; GO:0044444 cytoplasm…	GO:0003735 structural constituent of ribosome; GO:0005198 structural molecule activity;		J	KOG3283	40S ribosomal protein S8
A0A1J4MDB6	Uncharacterized protein OS=Cryptosporidium andersoni OX=117008 GN=cand_031880	cand_031880	122.38	10.44	6.7	8	10	8	0.981	0.94	1.023	0.987	1.033	0.997	0.976	0.42506	extracellular
A0A1J4MDC3	ABC transporter family protein OS=Cryptosporidium andersoni OX=117008 GN=cand_018510	cand_018510	157.23	1.9471	2.2	4	4	4	1.015	1.017	1.088	0.949	0.97	0.982	1.075	0.043981	plasma membrane	GO:0006810 transport; GO:0055085 transmembrane transport; GO:0051179 localization; GO:0051234 establishment of localization;	GO:0031224 intrinsic component of membrane; GO:0016020 membrane; GO:0016021 integral component of membrane; GO:0044425 membrane part;	GO:1901265 nucleoside phosphate binding; GO:0015399 primary active transmembrane transporter activity; GO:0016817 hydrolase activity, acting on acid anhydrides; GO:0016787 hydrolase activity; GO:0016887 ATPase activity; GO:0097159 organic cyclic compound binding; GO:1901363 heterocyclic compound binding; GO:0016462 pyrophosphatase activity; GO:0003824 catalytic activity; GO:0032553 ribonucleotide…	AAA+ ATPase domain; ABC transporter-like; ABC transporter type 1, transmembrane domain; P-loop containing nucleoside triphosphate hydrolase;	Q	KOG0055	Multidrug/pheromone exporter, ABC superfamily
A0A1J4MDC6	26s proteasome subunit 4 OS=Cryptosporidium andersoni OX=117008 GN=cand_013210	cand_013210	50.236	25.516	26	15	26	15	1.003	0.993	1	1	0.992	1.002	1.001	0.88314	cytoplasm,nucleus	GO:1901575 organic substance catabolic process; GO:0008152 metabolic process; GO:0030163 protein catabolic process; GO:0009057 macromolecule catabolic process; GO:0043170 macromolecule metabolic process; GO:0019538 protein metabolic process; GO:0044238 primary metabolic process; GO:0009056 catabolic process; GO:0071704 organic substance metabolic process;	GO:0044424 intracellular part; GO:0005623 cell; GO:0044464 cell part; GO:0005622 intracellular; GO:0005737 cytoplasm;	GO:0005524 ATP binding; GO:1901265 nucleoside phosphate binding; GO:0001882 nucleoside binding; GO:0043167 ion binding; GO:0016787 hydrolase activity; GO:0000166 nucleotide binding; GO:0097159 organic cyclic compound binding; GO:1901363 heterocyclic compound binding; GO:0032549 ribonucleoside binding; GO:0097367 carbohydrate derivative binding; GO:0003824 catalytic activity; GO:0032553 ribonucleo…	AAA+ ATPase domain; ATPase, AAA-type, core; P-loop containing nucleoside triphosphate hydrolase;	O	KOG0726	26S proteasome regulatory complex, ATPase RPT2
A0A1J4MDC7	RNA recognition family protein OS=Cryptosporidium andersoni OX=117008 GN=cand_031960	cand_031960	34.943	4.8401	10.7	4	5	4	0.993	0.99	1.068	0.988	0.977	0.973	1.038	0.21464	cytoskeleton			GO:0097159 organic cyclic compound binding; GO:1901363 heterocyclic compound binding; GO:1901265 nucleoside phosphate binding; GO:0005488 binding; GO:0003676 nucleic acid binding; GO:0000166 nucleotide binding; GO:0036094 small molecule binding;	RNA recognition motif domain; Partial cleavage stimulation factor domain; Nucleotide-binding alpha-beta plait domain; Cleavage stimulation factor subunit 2, hinge domain;	A	KOG0108	mRNA cleavage and polyadenylation factor I complex, subunit RNA15
A0A1J4MDF4	PCI domain-containing protein OS=Cryptosporidium andersoni OX=117008 GN=cand_032200	cand_032200	65.832	19.716	16.3	10	16	10	1.023	1.016	1.015	1.012	0.966	0.969	1.036	0.077835	cytoplasm			GO:0005515 protein binding; GO:0005488 binding;	Proteasome component (PCI) domain; Winged helix-turn-helix DNA-binding domain;	O	KOG1498	26S proteasome regulatory complex, subunit RPN5/PSMD12
A0A1J4MDG3	Uncharacterized protein OS=Cryptosporidium andersoni OX=117008 GN=cand_024940	cand_024940	129.77	46.014	16.7	27	48	27	0.992	0.994	1.001	0.995	1.001	1.002	0.996	0.3532	endoplasmic reticulum	GO:0050794 regulation of cellular process; GO:0044700 single organism signaling; GO:0051716 cellular response to stimulus; GO:0007165 signal transduction; GO:0050789 regulation of biological process; GO:0007154 cell communication; GO:0035556 intracellular signal transduction; GO:0044699 single-organism process; GO:0000160 phosphorelay signal transduction system; GO:0023052 signaling; GO:0050896 r…		GO:0004871 signal transducer activity;	Signal transduction histidine kinase, phosphotransfer (Hpt) domain;
A0A1J4MDG9	Uncharacterized protein OS=Cryptosporidium andersoni OX=117008 GN=cand_019220	cand_019220	50.163	18.436	11.2	6	13	6	1.006	1.001	0.995	0.999	1.005	0.994	1.001	0.7816	extracellular
A0A1J4MDH5	Translation elongation factor 1 gamma OS=Cryptosporidium andersoni OX=117008 GN=cand_012480	cand_012480	43.164	23.91	19.6	9	17	9	1.009	1.023	1.022	0.972	0.994	1.015	1.024	0.140519	mitochondria	GO:0006518 peptide metabolic process; GO:0006414 translational elongation; GO:0043043 peptide biosynthetic process; GO:0044267 cellular protein metabolic process; GO:0006807 nitrogen compound metabolic process; GO:0009058 biosynthetic process; GO:0043603 cellular amide metabolic process; GO:0044238 primary metabolic process; GO:1901566 organonitrogen compound biosynthetic process; GO:1901576 orga…		GO:0097159 organic cyclic compound binding; GO:1901363 heterocyclic compound binding; GO:0003723 RNA binding; GO:0008135 translation factor activity, RNA binding; GO:0003746 translation elongation factor activity; GO:0005488 binding; GO:0003676 nucleic acid binding;	Glutathione S-transferase, C-terminal; Glutathione S-transferase, C-terminal-like; Translation elongation factor EF1B, gamma chain, conserved; Thioredoxin-like fold;	J	KOG1627	Translation elongation factor EF-1 gamma
A0A1J4MDI0	Uncharacterized protein OS=Cryptosporidium andersoni OX=117008 GN=cand_019150	cand_019150	51.328	8.477	9.7	5	5	5	0.966	1.03	0.948	0.973	1.094	1.039	0.948	0.2771	nucleus
A0A1J4MDI9	Serine threonine protein phosphatase OS=Cryptosporidium andersoni OX=117008 GN=cand_012460	cand_012460	96.026	16.095	10.9	10	12	10	1.01	0.992	0.972	1.034	0.997	1.005	0.98	0.25784	peroxisome			GO:0016787 hydrolase activity; GO:0003824 catalytic activity;	Metallo-dependent phosphatase-like; Calcineurin-like phosphoesterase domain, ApaH type;	O	KOG2679	Purple (tartrate-resistant) acid phosphatase
A0A1J4MDJ5	Uncharacterized protein OS=Cryptosporidium andersoni OX=117008 GN=cand_026500	cand_026500	123.47	21.009	8.1	8	11	8	0.97	1.067	1.047	1.015	0.956	0.985	1.043	0.2843	cytoplasm	GO:0006396 RNA processing; GO:0006725 cellular aromatic compound metabolic process; GO:1901360 organic cyclic compound metabolic process; GO:0006807 nitrogen compound metabolic process; GO:0044238 primary metabolic process; GO:0044237 cellular metabolic process; GO:0071704 organic substance metabolic process; GO:0006397 mRNA processing; GO:0016070 RNA metabolic process; GO:0008152 metabolic proce…	GO:0043226 organelle; GO:0043231 intracellular membrane-bounded organelle; GO:0043229 intracellular organelle; GO:0005634 nucleus; GO:0044464 cell part; GO:0005622 intracellular; GO:0044424 intracellular part; GO:0043227 membrane-bounded organelle; GO:0005623 cell;	GO:0005515 protein binding; GO:0005488 binding;	Tetratricopeptide-like helical domain; Suppressor of forked;	A	KOG1914	mRNA cleavage and polyadenylation factor I complex, subunit RNA14
A0A1J4MDJ6	Inositol monophosphatase family protein OS=Cryptosporidium andersoni OX=117008 GN=cand_032600	cand_032600	35.895	4.9786	6.6	2	2	2	0.906	0.991	1.021	1.116	0.98	0.978	0.949	0.41446	plasma membrane	GO:0016310 phosphorylation; GO:0046486 glycerolipid metabolic process; GO:0046854 phosphatidylinositol phosphorylation; GO:0044763 single-organism cellular process; GO:0044699 single-organism process; GO:0044255 cellular lipid metabolic process; GO:0044238 primary metabolic process; GO:0044237 cellular metabolic process; GO:0046834 lipid phosphorylation; GO:0006796 phosphate-containing compound m…				F	KOG3099	Bisphosphate 3'-nucleotidase BPNT1/Inositol polyphosphate 1-phosphatase
A0A1J4MDJ7	Uncharacterized protein OS=Cryptosporidium andersoni OX=117008 GN=cand_012540	cand_012540	99.811	18.096	10.1	9	14	9	0.995	1.006	1.006	1.002	0.971	1.005	1.01	0.44592	endoplasmic reticulum,mitochondria					PET	KOG1052	Glutamate-gated kainate-type ion channel receptor subunit GluR5 and related subunits
A0A1J4MDK1	Uncharacterized protein OS=Cryptosporidium andersoni OX=117008 GN=cand_012720	cand_012720	46.155	8.2504	11.7	5	8	5	1.005	1.033	0.993	1.019	1.007	0.941	1.022	0.47086	mitochondria
A0A1J4MDK4	Uncharacterized protein OS=Cryptosporidium andersoni OX=117008 GN=cand_012520	cand_012520	162.88	17.146	7.7	13	15	13	0.973	1.024	0.965	0.99	1.009	0.958	1.002	0.95082	nucleus
A0A1J4MDK9	Uncharacterized protein OS=Cryptosporidium andersoni OX=117008 GN=cand_026580	cand_026580	349.59	11.411	3.5	12	12	12	1.042	1.006	0.995	1.019	1.009	0.98	1.012	0.5613	cytoplasm			GO:0005515 protein binding; GO:0005488 binding;	WD40-repeat-containing domain; RAVE complex protein Rav1 C-terminal; WD40/YVTN repeat-like-containing domain;
A0A1J4MDL0	Uncharacterized protein OS=Cryptosporidium andersoni OX=117008 GN=cand_012630	cand_012630	45.034	2.5598	6.3	3	4	3	1.029	0.955	0.995	1.038	0.992	0.976	0.991	0.76334	cytoplasm				Alpha/beta knot methyltransferases; Nucleic acid-binding, OB-fold; tRNA (guanine-N1-)-methyltransferase, N-terminal;	S	KOG3925	Uncharacterized conserved protein
A0A1J4MDL3	Uncharacterized protein OS=Cryptosporidium andersoni OX=117008 GN=cand_012710	cand_012710	19.748	5.1912	19.7	4	5	4	0.991	1.004	1.031	0.996	1.054	0.933	1.014	0.69914	nucleus
A0A1J4MDL6	Uncharacterized protein OS=Cryptosporidium andersoni OX=117008 GN=cand_012700	cand_012700	41.278	13.654	12.6	5	6	5	0.967	1	1.033	0.998	0.992	1	1.003	0.89092	extracellular
A0A1J4MDM3	UV excision repair protein RAD23 OS=Cryptosporidium andersoni OX=117008 GN=cand_012780	cand_012780	38.053	14.895	17.9	7	17	7	1.018	0.932	0.97	0.99	1.028	1.067	0.947	0.174497	cytoplasm,nucleus	GO:0033554 cellular response to stress; GO:0051603 proteolysis involved in cellular protein catabolic process; GO:0044257 cellular protein catabolic process; GO:0006725 cellular aromatic compound metabolic process; GO:0006259 DNA metabolic process; GO:0006289 nucleotide-excision repair; GO:0044267 cellular protein metabolic process; GO:0050896 response to stimulus; GO:0044237 cellular metabolic p…	GO:0043226 organelle; GO:0043231 intracellular membrane-bounded organelle; GO:0043229 intracellular organelle; GO:0005634 nucleus; GO:0044464 cell part; GO:0005622 intracellular; GO:0044424 intracellular part; GO:0043227 membrane-bounded organelle; GO:0005623 cell;	GO:0097159 organic cyclic compound binding; GO:1901363 heterocyclic compound binding; GO:0003677 DNA binding; GO:0005488 binding; GO:0003676 nucleic acid binding; GO:0003684 damaged DNA binding; GO:0005515 protein binding;	Heat shock chaperonin-binding; Ubiquitin-associated domain; Ubiquitin-related domain; Ubiquitin domain; XPC-binding domain; UBA-like;	L	KOG0011	Nucleotide excision repair factor NEF2, RAD23 component
A0A1J4MDM4	GDP dissociation inhibitor family protein OS=Cryptosporidium andersoni OX=117008 GN=cand_012790	cand_012790	67.958	6.1739	6.3	4	5	4	1.011	0.982	0.992	0.979	1.024	0.977	1.002	0.92154	endoplasmic reticulum	GO:0050794 regulation of cellular process; GO:0044700 single organism signaling; GO:0051716 cellular response to stimulus; GO:0035556 intracellular signal transduction; GO:0055114 oxidation-reduction process; GO:0044699 single-organism process; GO:0007264 small GTPase mediated signal transduction; GO:0023052 signaling; GO:0050896 response to stimulus; GO:0007165 signal transduction; GO:0008152 me…		GO:0030234 enzyme regulator activity; GO:0003824 catalytic activity; GO:0005092 GDP-dissociation inhibitor activity; GO:0060589 nucleoside-triphosphatase regulator activity; GO:0030695 GTPase regulator activity; GO:0098772 molecular function regulator; GO:0016491 oxidoreductase activity;	FAD/NAD(P)-binding domain;	O	KOG1439	RAB proteins geranylgeranyltransferase component A (RAB escort protein)
A0A1J4MDM9	Uncharacterized protein OS=Cryptosporidium andersoni OX=117008 GN=cand_025400	cand_025400	57.821	1.2851	3.4	2	2	2	0.986	0.984	1.012	0.958	1.012	1.055	0.986	0.66676	cytoplasm
A0A1J4MDN0	Proteasome subunit alpha type OS=Cryptosporidium andersoni OX=117008 GN=cand_032840	cand_032840	29.487	25.424	34.5	8	19	8	1.008	1.031	1.017	1.009	0.98	0.993	1.025	0.083216	cytoplasm,nucleus	GO:0043632 modification-dependent macromolecule catabolic process; GO:0051603 proteolysis involved in cellular protein catabolic process; GO:0044265 cellular macromolecule catabolic process; GO:0044257 cellular protein catabolic process; GO:0019941 modification-dependent protein catabolic process; GO:0044267 cellular protein metabolic process; GO:0006511 ubiquitin-dependent protein catabolic proc…	GO:0019773 proteasome core complex, alpha-subunit complex; GO:1902494 catalytic complex; GO:0000502 proteasome complex; GO:0044464 cell part; GO:0005622 intracellular; GO:0005839 proteasome core complex; GO:0032991 macromolecular complex; GO:0044424 intracellular part; GO:1905368 peptidase complex; GO:0005623 cell; GO:0043234 protein complex; GO:1905369 endopeptidase complex;	GO:0004175 endopeptidase activity; GO:0004298 threonine-type endopeptidase activity; GO:0008233 peptidase activity; GO:0070003 threonine-type peptidase activity; GO:0003824 catalytic activity; GO:0070011 peptidase activity, acting on L-amino acid peptides; GO:0016787 hydrolase activity;	Nucleophile aminohydrolases, N-terminal; Proteasome alpha-subunit, N-terminal domain;	O	KOG0863	20S proteasome, regulatory subunit alpha type PSMA1/PRE5
A0A1J4MDN3	PA14 domain-containing protein OS=Cryptosporidium andersoni OX=117008 GN=cand_012870	cand_012870	80.244	81.61	33.7	25	74	25	1.02	0.986	1.015	0.999	0.99	1.007	1.008	0.51974	endoplasmic reticulum				PA14 domain;
A0A1J4MDN7	Uncharacterized protein OS=Cryptosporidium andersoni OX=117008 GN=cand_025480	cand_025480	82.878	4.1922	5.1	4	4	4	0.979	1.018	0.989	0.932	1.043	1.048	0.988	0.79726	nucleus			GO:0005515 protein binding; GO:0005488 binding;	GYF domain;
A0A1J4MDN8	Probable ATP-dependent 6-phosphofructokinase OS=Cryptosporidium andersoni OX=117008 GN=cand_032920	cand_032920	167.31	81.291	17.4	26	51	25	0.997	1.011	1	1.002	1.002	1.016	0.996	0.56042	cytoplasm,nucleus	GO:0006757 ATP generation from ADP; GO:0009116 nucleoside metabolic process; GO:0042278 purine nucleoside metabolic process; GO:0006165 nucleoside diphosphate phosphorylation; GO:0046031 ADP metabolic process; GO:0019362 pyridine nucleotide metabolic process; GO:0006096 glycolytic process; GO:0009167 purine ribonucleoside monophosphate metabolic process; GO:0009117 nucleotide metabolic process; G…		GO:0003872 6-phosphofructokinase activity; GO:0005524 ATP binding; GO:1901265 nucleoside phosphate binding; GO:0016773 phosphotransferase activity, alcohol group as acceptor; GO:0047334 diphosphate-fructose-6-phosphate 1-phosphotransferase activity; GO:0001882 nucleoside binding; GO:0043167 ion binding; GO:0000166 nucleotide binding; GO:0097159 organic cyclic compound binding; GO:1901363 heterocy…	Pyrophosphate-dependent phosphofructokinase, alpha-helical domain; Phosphofructokinase domain;	G	KOG2440	Pyrophosphate-dependent phosphofructo-1-kinase
A0A1J4MDP0	Uncharacterized protein OS=Cryptosporidium andersoni OX=117008 GN=cand_012840	cand_012840	74.635	18.415	12.8	8	9	8	1.01	0.982	1.011	0.991	1.054	0.965	0.998	0.95332	cytoplasm			GO:0003824 catalytic activity;	PPM-type phosphatase domain;	T	KOG1379	Serine/threonine protein phosphatase
A0A1J4MDP3	Myosin head family protein OS=Cryptosporidium andersoni OX=117008 GN=cand_018360	cand_018360	203.95	7.5267	3.7	7	7	7	0.957	0.989	1.027	0.975	0.991	1.011	0.999	0.94606	nucleus		GO:0043229 intracellular organelle; GO:0043232 intracellular non-membrane-bounded organelle; GO:0044430 cytoskeletal part; GO:0044446 intracellular organelle part; GO:0032991 macromolecular complex; GO:0044424 intracellular part; GO:0005623 cell; GO:0015629 actin cytoskeleton; GO:0044422 organelle part; GO:0043228 non-membrane-bounded organelle; GO:0043226 organelle; GO:0005856 cytoskeleton; GO:0…	GO:0005524 ATP binding; GO:0003774 motor activity; GO:1901265 nucleoside phosphate binding; GO:0001882 nucleoside binding; GO:0043167 ion binding; GO:0016817 hydrolase activity, acting on acid anhydrides; GO:0016787 hydrolase activity; GO:0005515 protein binding; GO:0000166 nucleotide binding; GO:0017111 nucleoside-triphosphatase activity; GO:0097159 organic cyclic compound binding; GO:1901363 he…	WD40-repeat-containing domain; WD40/YVTN repeat-like-containing domain; P-loop containing nucleoside triphosphate hydrolase; Myosin head, motor domain;	Z	KOG0160	Myosin class V heavy chain
A0A1J4MDP4	Ribosomal protein L37 OS=Cryptosporidium andersoni OX=117008 GN=cand_033000	cand_033000	11.319	4.4942	26.3	3	6	3	1.108	1.033	1.043	0.956	0.947	1.004	1.095	0.033083	nucleus	GO:0006518 peptide metabolic process; GO:0043043 peptide biosynthetic process; GO:0044267 cellular protein metabolic process; GO:0006807 nitrogen compound metabolic process; GO:0009058 biosynthetic process; GO:0043603 cellular amide metabolic process; GO:0044238 primary metabolic process; GO:1901566 organonitrogen compound biosynthetic process; GO:1901576 organic substance biosynthetic process; G…	GO:0005840 ribosome; GO:0043226 organelle; GO:0043229 intracellular organelle; GO:0043232 intracellular non-membrane-bounded organelle; GO:0044464 cell part; GO:0005622 intracellular; GO:0005737 cytoplasm; GO:0032991 macromolecular complex; GO:0044424 intracellular part; GO:1990904 ribonucleoprotein complex; GO:0005623 cell; GO:0030529 intracellular ribonucleoprotein complex; GO:0044444 cytoplasm…	GO:0003735 structural constituent of ribosome; GO:0005198 structural molecule activity;	Zinc-binding ribosomal protein; Ribosomal protein L37ae/L37e;	J	KOG3475	60S ribosomal protein L37
A0A1J4MDP5	Small nuclear ribonucleoprotein Sm D3 OS=Cryptosporidium andersoni OX=117008 GN=cand_025560	cand_025560	11.6	2.535	12.5	1	1	1	1.032	1.105	0.95	1.012	0.896	1.021	1.054	0.43682	cytoplasm	GO:0044085 cellular component biogenesis; GO:0016043 cellular component organization; GO:0022613 ribonucleoprotein complex biogenesis; GO:0022618 ribonucleoprotein complex assembly; GO:0006725 cellular aromatic compound metabolic process; GO:0044237 cellular metabolic process; GO:0071704 organic substance metabolic process; GO:0000398 mRNA splicing, via spliceosome; GO:0008152 metabolic process; …	GO:0043229 intracellular organelle; GO:0044446 intracellular organelle part; GO:0032991 macromolecular complex; GO:0044424 intracellular part; GO:0005681 spliceosomal complex; GO:0005623 cell; GO:0044422 organelle part; GO:0043226 organelle; GO:0043231 intracellular membrane-bounded organelle; GO:0005634 nucleus; GO:0044464 cell part; GO:0005622 intracellular; GO:1990904 ribonucleoprotein complex…		LSM domain, eukaryotic/archaea-type; LSM domain;	A	KOG3172	Small nuclear ribonucleoprotein Sm D3
A0A1J4MDQ5	Thioredoxin family protein OS=Cryptosporidium andersoni OX=117008 GN=cand_013100	cand_013100	70.143	23.072	16.7	10	16	10	1.002	0.979	0.992	1.032	0.992	1.007	0.981	0.22282	extracellular	GO:0050794 regulation of cellular process; GO:0042592 homeostatic process; GO:0065008 regulation of biological quality; GO:0050789 regulation of biological process; GO:0045454 cell redox homeostasis; GO:0044763 single-organism cellular process; GO:0019725 cellular homeostasis; GO:0044699 single-organism process; GO:0009987 cellular process; GO:0065007 biological regulation;			Thioredoxin-like fold; Thioredoxin domain;	O	KOG0190	Protein disulfide isomerase (prolyl 4-hydroxylase beta subunit)
A0A1J4MDR1	N-terminal domain-containing protein OS=Cryptosporidium andersoni OX=117008 GN=cand_033160	cand_033160	236.36	4.3353	1.7	4	4	4	1.035	1.009	1.04	0.966	0.978	0.994	1.05	0.0179243	plasma membrane				Dopey, N-terminal;	K	KOG3613	Dopey and related predicted leucine zipper transcription factors
A0A1J4MDS3	Uncharacterized protein OS=Cryptosporidium andersoni OX=117008 GN=cand_033320	cand_033320	110.83	9.8425	7	7	7	7	1.069	0.975	0.978	1.04	1.024	0.942	1.005	0.9076	cytoplasm	GO:0044699 single-organism process; GO:0008152 metabolic process; GO:0055114 oxidation-reduction process; GO:0044710 single-organism metabolic process;		GO:0097159 organic cyclic compound binding; GO:1901363 heterocyclic compound binding; GO:0016614 oxidoreductase activity, acting on CH-OH group of donors; GO:1901265 nucleoside phosphate binding; GO:0050660 flavin adenine dinucleotide binding; GO:0003824 catalytic activity; GO:0005488 binding; GO:0043167 ion binding; GO:0043168 anion binding; GO:0000166 nucleotide binding; GO:0048037 cofactor bin…	Glucose-methanol-choline oxidoreductase, N-terminal; Glucose-methanol-choline oxidoreductase, C-terminal; FAD/NAD(P)-binding domain;	R	KOG1238	Glucose dehydrogenase/choline dehydrogenase/mandelonitrile lyase (GMC oxidoreductase family)
A0A1J4MDS9	LSM domain-containing protein OS=Cryptosporidium andersoni OX=117008 GN=cand_026040	cand_026040	10.575	3.4273	19.6	2	2	2	0.977	0.961	1.033	1.013	1.043	0.976	0.98	0.52124	cytoplasm	GO:0044085 cellular component biogenesis; GO:0016043 cellular component organization; GO:0022613 ribonucleoprotein complex biogenesis; GO:0022618 ribonucleoprotein complex assembly; GO:0006725 cellular aromatic compound metabolic process; GO:0044237 cellular metabolic process; GO:0071704 organic substance metabolic process; GO:0000398 mRNA splicing, via spliceosome; GO:0008152 metabolic process; …	GO:0043229 intracellular organelle; GO:0044446 intracellular organelle part; GO:0032991 macromolecular complex; GO:0044424 intracellular part; GO:0005681 spliceosomal complex; GO:0005623 cell; GO:0044422 organelle part; GO:0043226 organelle; GO:0043231 intracellular membrane-bounded organelle; GO:0005634 nucleus; GO:0005732 small nucleolar ribonucleoprotein complex; GO:0044464 cell part; GO:00056…		LSM domain, eukaryotic/archaea-type; LSM domain;	A	KOG3482	Small nuclear ribonucleoprotein (snRNP) SMF
A0A1J4MDT3	Uncharacterized protein OS=Cryptosporidium andersoni OX=117008 GN=cand_018760	cand_018760	56.068	3.5219	7.5	4	5	4	0.984	0.956	1.02	1.045	1.048	0.921	0.982	0.73866	plasma membrane
A0A1J4MDU0	60S ribosomal export protein NMD3 OS=Cryptosporidium andersoni OX=117008 GN=cand_038680	cand_038680	63.786	2.3625	8.1	5	6	5	1.054	1.148	1.072	0.904	0.971	0.891	1.184	0.0106158	cytoplasm					J	KOG2613	NMD protein affecting ribosome stability and mRNA decay
A0A1J4MDU1	DNA-directed RNA polymerase subunit beta OS=Cryptosporidium andersoni OX=117008 GN=cand_026120	cand_026120	147.4	0.85974	0.7	1	1	1									cytoplasm	GO:0018130 heterocycle biosynthetic process; GO:0006725 cellular aromatic compound metabolic process; GO:0097659 nucleic acid-templated transcription; GO:0034654 nucleobase-containing compound biosynthetic process; GO:1901360 organic cyclic compound metabolic process; GO:0006807 nitrogen compound metabolic process; GO:0032774 RNA biosynthetic process; GO:0009058 biosynthetic process; GO:0044238 p…	GO:0043226 organelle; GO:0043231 intracellular membrane-bounded organelle; GO:0043229 intracellular organelle; GO:0005634 nucleus; GO:0044464 cell part; GO:0005622 intracellular; GO:0044424 intracellular part; GO:0043227 membrane-bounded organelle; GO:0005623 cell;	GO:0003677 DNA binding; GO:0034062 5'-3' RNA polymerase activity; GO:0097747 RNA polymerase activity; GO:0001882 nucleoside binding; GO:1901363 heterocyclic compound binding; GO:0097159 organic cyclic compound binding; GO:0032549 ribonucleoside binding; GO:0097367 carbohydrate derivative binding; GO:0016779 nucleotidyltransferase activity; GO:0003824 catalytic activity; GO:0005488 binding; GO:000…	RNA polymerase Rpb2, domain 3; DNA-directed RNA polymerase, subunit 2, domain 6; RNA polymerase Rpb2, domain 7; RNA polymerase, beta subunit, protrusion; DNA-directed RNA polymerase I subunit RPA2, domain 4;	K	KOG0216	RNA polymerase I, second largest subunit
A0A1J4MDU2	Pyrophosphate--fructose 6-phosphate 1-phosphotransferase OS=Cryptosporidium andersoni OX=117008 GN=cand_038760	cand_038760	155.7	79.734	19.7	26	71	25	1.006	0.984	1.007	0.995	0.997	1.008	0.999	0.909	cytoplasm	GO:0006757 ATP generation from ADP; GO:0009116 nucleoside metabolic process; GO:0042278 purine nucleoside metabolic process; GO:0006165 nucleoside diphosphate phosphorylation; GO:0046031 ADP metabolic process; GO:0019362 pyridine nucleotide metabolic process; GO:0006096 glycolytic process; GO:0009167 purine ribonucleoside monophosphate metabolic process; GO:0009117 nucleotide metabolic process; G…		GO:0003872 6-phosphofructokinase activity; GO:0005524 ATP binding; GO:1901265 nucleoside phosphate binding; GO:0016773 phosphotransferase activity, alcohol group as acceptor; GO:0047334 diphosphate-fructose-6-phosphate 1-phosphotransferase activity; GO:0001882 nucleoside binding; GO:0043167 ion binding; GO:0000166 nucleotide binding; GO:0097159 organic cyclic compound binding; GO:1901363 heterocy…	Pyrophosphate-dependent phosphofructokinase, alpha-helical domain; Phosphofructokinase domain;	G	KOG2440	Pyrophosphate-dependent phosphofructo-1-kinase
A0A1J4MDV0	Uncharacterized protein OS=Cryptosporidium andersoni OX=117008 GN=cand_038840	cand_038840	73.533	26.327	15.6	13	21	13	1	1	1.009	1.012	0.988	1.016	0.998	0.81888	nucleus			GO:0003824 catalytic activity;	PPM-type phosphatase domain;	T	KOG0700	Protein phosphatase 2C/pyruvate dehydrogenase (lipoamide) phosphatase
A0A1J4MDW5	Fructose-bisphosphate aldolase OS=Cryptosporidium andersoni OX=117008 GN=cand_026360	cand_026360	39.27	69.521	45.5	22	61	22	0.996	1.011	0.994	1.019	0.995	0.995	0.997	0.7974	cytoplasm	GO:0006757 ATP generation from ADP; GO:0009116 nucleoside metabolic process; GO:0042278 purine nucleoside metabolic process; GO:0006165 nucleoside diphosphate phosphorylation; GO:0046031 ADP metabolic process; GO:0019362 pyridine nucleotide metabolic process; GO:0006096 glycolytic process; GO:0009167 purine ribonucleoside monophosphate metabolic process; GO:0009117 nucleotide metabolic process; G…		GO:0016829 lyase activity; GO:0004332 fructose-bisphosphate aldolase activity; GO:0016832 aldehyde-lyase activity; GO:0003824 catalytic activity; GO:0016830 carbon-carbon lyase activity;	Aldolase-type TIM barrel;	G	KOG1557	Fructose-biphosphate aldolase
A0A1J4MDW9	Uncharacterized protein OS=Cryptosporidium andersoni OX=117008 GN=cand_019080	cand_019080	140.57	37.928	15.3	19	23	19	0.983	0.977	0.983	1.025	1.042	0.994	0.961	0.107342	extracellular
A0A1J4MDZ6	Uncharacterized protein OS=Cryptosporidium andersoni OX=117008 GN=cand_026510	cand_026510	145.61	-2	0.6	1	1	1	0.979	1.049	1.017	1.005	1.006	0.956	1.026	0.3786	cytoplasm,nucleus
A0A1J4ME70	Actin family protein OS=Cryptosporidium andersoni OX=117008 GN=cand_025810	cand_025810	49.042	2.0851	4.5	2	2	2									nucleus					Z	KOG0679	Actin-related protein - Arp4p/Act3p
A0A1J4ME71	ATPase ASNA1 homolog OS=Cryptosporidium andersoni OX=117008 GN=cand_012090	cand_012090	43.851	21.292	23.8	9	17	9	1.004	0.979	0.983	1.02	1.015	0.999	0.978	0.086342	cytoplasm			GO:0005524 ATP binding; GO:1901265 nucleoside phosphate binding; GO:0001882 nucleoside binding; GO:0043167 ion binding; GO:0016817 hydrolase activity, acting on acid anhydrides; GO:0016787 hydrolase activity; GO:0000166 nucleotide binding; GO:0017111 nucleoside-triphosphatase activity; GO:0016887 ATPase activity; GO:0097159 organic cyclic compound binding; GO:1901363 heterocyclic compound binding…	P-loop containing nucleoside triphosphate hydrolase; Anion-transporting ATPase-like domain;	P	KOG2825	Putative arsenite-translocating ATPase
A0A1J4ME72	Clathrin adaptor complex small chain family protein OS=Cryptosporidium andersoni OX=117008 GN=cand_012210	cand_012210	20.08	1.421	5.1	1	1	1	0.99	0.986	0.997	1.062	0.947	1.018	0.982	0.6651	cytoplasm	GO:0006810 transport; GO:0051179 localization; GO:0051234 establishment of localization;			Longin-like domain; AP complex, mu/sigma subunit;	U	KOG3343	Vesicle coat complex COPI, zeta subunit
A0A1J4ME73	Glycosyl transferase OS=Cryptosporidium andersoni OX=117008 GN=cand_012190	cand_012190	72.451	35.167	17.5	11	19	11	1.002	0.993	0.99	1.003	0.998	1.042	0.981	0.24754	mitochondria				Nucleotide-diphospho-sugar transferases; Ricin B, lectin domain; Glycosyltransferase 2-like;	O	KOG3736	Polypeptide N-acetylgalactosaminyltransferase
A0A1J4ME76	Porin family protein OS=Cryptosporidium andersoni OX=117008 GN=cand_025890	cand_025890	34.993	3.7568	9.3	3	4	3	0.966	0.935	1.041	0.953	1.026	1.081	0.961	0.46582	cytoplasm,nucleus	GO:0006810 transport; GO:0055085 transmembrane transport; GO:0051179 localization; GO:0051234 establishment of localization;	GO:0016020 membrane; GO:0043229 intracellular organelle; GO:0019867 outer membrane; GO:0044429 mitochondrial part; GO:0098588 bounding membrane of organelle; GO:0031090 organelle membrane; GO:0005741 mitochondrial outer membrane; GO:0005737 cytoplasm; GO:0044446 intracellular organelle part; GO:0031967 organelle envelope; GO:0044424 intracellular part; GO:0005623 cell; GO:0044422 organelle part; …		Porin domain;	U	KOG3296	Translocase of outer mitochondrial membrane complex, subunit TOM40
A0A1J4ME79	Polyadenylation factor subunit 2 OS=Cryptosporidium andersoni OX=117008 GN=cand_012170	cand_012170	45.207	1.2156	2.2	1	2	1									cytoskeleton			GO:0005515 protein binding; GO:0005488 binding;	WD40-repeat-containing domain; WD40/YVTN repeat-like-containing domain;	A	KOG0284	Polyadenylation factor I complex, subunit PFS2
A0A1J4ME80	Uncharacterized protein OS=Cryptosporidium andersoni OX=117008 GN=cand_012290	cand_012290	81.273	9.5854	9.3	7	9	7	1.003	1.024	0.997	1.004	1.027	0.959	1.011	0.6202	cytoplasm
A0A1J4ME81	Prohibitin 1 OS=Cryptosporidium andersoni OX=117008 GN=cand_012270	cand_012270	31.794	16.096	24.2	7	10	5	1.006	1.015	1.003	0.982	0.989	0.988	1.022	0.0066761	cytoplasm		GO:0016020 membrane;		Band 7 domain;	O	KOG3083	Prohibitin
A0A1J4ME85	Uncharacterized protein OS=Cryptosporidium andersoni OX=117008 GN=cand_012530	cand_012530	155.76	14.357	4.2	6	6	6	0.945	0.979	0.988	0.923	1.005	1.032	0.984	0.69306	extracellular
A0A1J4ME86	Uncharacterized protein OS=Cryptosporidium andersoni OX=117008 GN=cand_012120	cand_012120	15.963	-2	5.7	1	1	1									extracellular
A0A1J4ME87	TCP-1 CPN60 chaperonin family protein OS=Cryptosporidium andersoni OX=117008 GN=cand_012250	cand_012250	58.71	13.748	10.9	7	15	7	0.995	1.047	0.979	1.011	0.994	0.988	1.009	0.69694	cytoplasm	GO:0006457 protein folding; GO:0009987 cellular process;		GO:0005524 ATP binding; GO:1901265 nucleoside phosphate binding; GO:0001882 nucleoside binding; GO:0043167 ion binding; GO:0005515 protein binding; GO:0000166 nucleotide binding; GO:0097159 organic cyclic compound binding; GO:1901363 heterocyclic compound binding; GO:0032549 ribonucleoside binding; GO:0097367 carbohydrate derivative binding; GO:0032553 ribonucleotide binding; GO:0005488 binding; …	TCP-1-like chaperonin intermediate domain; GroEL-like apical domain; GroEL-like equatorial domain;	O	KOG0359	Chaperonin complex component, TCP-1 zeta subunit (CCT6)
A0A1J4ME88	Uncharacterized protein OS=Cryptosporidium andersoni OX=117008 GN=cand_012370	cand_012370	65.523	9.8713	4.1	2	7	2	1.061	0.94	1.007	0.947	0.981	1.028	1.018	0.71226	plasma membrane
A0A1J4ME89	Uncharacterized protein OS=Cryptosporidium andersoni OX=117008 GN=cand_012350	cand_012350	190.82	25.942	8.3	15	22	15	0.977	0.967	0.985	1.021	1.038	1.043	0.944	0.0023787	nucleus				CAP domain;
A0A1J4ME90	Flavodoxin family protein OS=Cryptosporidium andersoni OX=117008 GN=cand_024990	cand_024990	105.63	19.702	9.6	9	9	9	1.003	0.973	1.001	1.013	0.958	1.006	1	0.99214	cytoplasm	GO:0044699 single-organism process; GO:0008152 metabolic process; GO:0055114 oxidation-reduction process; GO:0044710 single-organism metabolic process;		GO:0097159 organic cyclic compound binding; GO:1901363 heterocyclic compound binding; GO:0097367 carbohydrate derivative binding; GO:1901265 nucleoside phosphate binding; GO:0003824 catalytic activity; GO:0032553 ribonucleotide binding; GO:0005488 binding; GO:0043167 ion binding; GO:0043168 anion binding; GO:0000166 nucleotide binding; GO:0010181 FMN binding; GO:0048037 cofactor binding; GO:00164…	Riboflavin synthase-like beta-barrel; NADPH-cytochrome p450 reductase, FAD-binding, alpha-helical domain-3; Flavodoxin/nitric oxide synthase; FAD-binding, type 1; Flavoprotein-like domain;	C	KOG1159	NADP-dependent flavoprotein reductase
A0A1J4ME94	SNF7 family protein OS=Cryptosporidium andersoni OX=117008 GN=cand_012610	cand_012610	25.033	6.6954	25.9	6	8	6	1.012	0.991	0.993	1.002	0.959	1.027	1.003	0.89288	cytoplasm	GO:0006810 transport; GO:0051179 localization; GO:0007034 vacuolar transport; GO:0051234 establishment of localization;				U	KOG3230	Vacuolar assembly/sorting protein DID4
A0A1J4MEB0	Uncharacterized protein OS=Cryptosporidium andersoni OX=117008 GN=cand_012770	cand_012770	26.428	32.752	20.2	4	13	4	0.974	1.026	1.012	0.945	1.022	0.983	1.021	0.48556	cytoplasm
A0A1J4MEC2	tRNA(His) guanylyltransferase OS=Cryptosporidium andersoni OX=117008 GN=cand_025310	cand_025310	34.028	1.6178	8.5	3	3	3	0.993	1.05	1.035	1	1.012	0.926	1.048	0.221	cytoplasm	GO:0006396 RNA processing; GO:0034470 ncRNA processing; GO:0006725 cellular aromatic compound metabolic process; GO:1901360 organic cyclic compound metabolic process; GO:0006807 nitrogen compound metabolic process; GO:0044238 primary metabolic process; GO:0009451 RNA modification; GO:0044237 cellular metabolic process; GO:0071704 organic substance metabolic process; GO:0016070 RNA metabolic proce…		GO:0000287 magnesium ion binding; GO:0008193 tRNA guanylyltransferase activity; GO:0016779 nucleotidyltransferase activity; GO:0070568 guanylyltransferase activity; GO:0003824 catalytic activity; GO:0005488 binding; GO:0043167 ion binding; GO:0046872 metal ion binding; GO:0043169 cation binding; GO:0008192 RNA guanylyltransferase activity; GO:0016740 transferase activity; GO:0016772 transferase a…	tRNAHis guanylyltransferase catalytic domain; Thg1 C-terminal domain;	S	KOG2721	Uncharacterized conserved protein
A0A1J4MED4	Glycyl-tRNA synthetase OS=Cryptosporidium ubiquitum OX=857276 GN=cubi_03326	cubi_03326	75.052	4.4679	1.5	1	1	1									cytoplasm	GO:0006426 glycyl-tRNA aminoacylation; GO:0006518 peptide metabolic process; GO:0006725 cellular aromatic compound metabolic process; GO:0044267 cellular protein metabolic process; GO:0044699 single-organism process; GO:0009058 biosynthetic process; GO:1901566 organonitrogen compound biosynthetic process; GO:0043039 tRNA aminoacylation; GO:0044237 cellular metabolic process; GO:0071704 organic su…	GO:0044424 intracellular part; GO:0005623 cell; GO:0044464 cell part; GO:0005622 intracellular; GO:0005737 cytoplasm;	GO:0016876 ligase activity, forming aminoacyl-tRNA and related compounds; GO:0005524 ATP binding; GO:1901265 nucleoside phosphate binding; GO:0016875 ligase activity, forming carbon-oxygen bonds; GO:0001882 nucleoside binding; GO:0043167 ion binding; GO:0016874 ligase activity; GO:0000166 nucleotide binding; GO:0097159 organic cyclic compound binding; GO:1901363 heterocyclic compound binding; GO:…	Glycyl-tRNA synthetase-like core domain; Aminoacyl-tRNA synthetase, class II (G/ P/ S/T); Anticodon-binding; Aminoacyl-tRNA synthetase, class II;	J	KOG2298	Glycyl-tRNA synthetase and related class II tRNA synthetase
A0A1J4MED6	Gamma-glutamyl phosphate reductase family protein OS=Cryptosporidium andersoni OX=117008 GN=cand_013010	cand_013010	49.856	40.414	31.9	16	31	5	0.973	0.967	0.929	0.993	1.026	1.024	0.943	0.030379	cytoplasm	GO:0016053 organic acid biosynthetic process; GO:0044699 single-organism process; GO:0009058 biosynthetic process; GO:1901566 organonitrogen compound biosynthetic process; GO:0044237 cellular metabolic process; GO:0009084 glutamine family amino acid biosynthetic process; GO:0071704 organic substance metabolic process; GO:0008152 metabolic process; GO:0006520 cellular amino acid metabolic process;…		GO:0097159 organic cyclic compound binding; GO:1901363 heterocyclic compound binding; GO:0016620 oxidoreductase activity, acting on the aldehyde or oxo group of donors, NAD or NADP as acceptor; GO:0004350 glutamate-5-semialdehyde dehydrogenase activity; GO:1901265 nucleoside phosphate binding; GO:0003824 catalytic activity; GO:0005488 binding; GO:0016903 oxidoreductase activity, acting on the ald…	Aldehyde/histidinol dehydrogenase; GPR domain; Aldehyde dehydrogenase domain; Aldehyde dehydrogenase N-terminal domain; Aldehyde dehydrogenase, C-terminal;	E	KOG4165	Gamma-glutamyl phosphate reductase
A0A1J4MEE4	MYND finger domain-containing protein OS=Cryptosporidium andersoni OX=117008 GN=cand_013090	cand_013090	27.302	6.349	22	6	11	6	1.016	1.023	1.049	0.951	0.967	0.981	1.065	0.0088156	cytoplasm				Zinc finger, MYND-type;
A0A1J4MEH3	Proteasome subunit alpha type OS=Cryptosporidium andersoni OX=117008 GN=cand_011580	cand_011580	26.352	33.147	22.9	6	17	6	1.028	0.952	0.987	0.974	0.984	1.037	0.991	0.76326	cytoplasm	GO:0043632 modification-dependent macromolecule catabolic process; GO:0051603 proteolysis involved in cellular protein catabolic process; GO:0044265 cellular macromolecule catabolic process; GO:0044257 cellular protein catabolic process; GO:0019941 modification-dependent protein catabolic process; GO:0044267 cellular protein metabolic process; GO:0006511 ubiquitin-dependent protein catabolic proc…	GO:0019773 proteasome core complex, alpha-subunit complex; GO:1902494 catalytic complex; GO:0000502 proteasome complex; GO:0044464 cell part; GO:0005622 intracellular; GO:0005839 proteasome core complex; GO:0032991 macromolecular complex; GO:0044424 intracellular part; GO:1905368 peptidase complex; GO:0005623 cell; GO:0043234 protein complex; GO:1905369 endopeptidase complex;	GO:0004175 endopeptidase activity; GO:0004298 threonine-type endopeptidase activity; GO:0008233 peptidase activity; GO:0070003 threonine-type peptidase activity; GO:0003824 catalytic activity; GO:0070011 peptidase activity, acting on L-amino acid peptides; GO:0016787 hydrolase activity;	Nucleophile aminohydrolases, N-terminal; Proteasome alpha-subunit, N-terminal domain;	O	KOG0181	20S proteasome, regulatory subunit alpha type PSMA2/PRE8
A0A1J4MEH8	DNA-directed RNA polymerase subunit beta OS=Cryptosporidium andersoni OX=117008 GN=cand_011680	cand_011680	134.23	13.643	7.9	10	13	10	0.996	0.995	0.983	0.992	1.003	1.01	0.99	0.198303	cytoskeleton	GO:0018130 heterocycle biosynthetic process; GO:0006725 cellular aromatic compound metabolic process; GO:0097659 nucleic acid-templated transcription; GO:0034654 nucleobase-containing compound biosynthetic process; GO:1901360 organic cyclic compound metabolic process; GO:0006807 nitrogen compound metabolic process; GO:0032774 RNA biosynthetic process; GO:0009058 biosynthetic process; GO:0044238 p…		GO:0003677 DNA binding; GO:0034062 5'-3' RNA polymerase activity; GO:0097747 RNA polymerase activity; GO:0001882 nucleoside binding; GO:1901363 heterocyclic compound binding; GO:0097159 organic cyclic compound binding; GO:0032549 ribonucleoside binding; GO:0097367 carbohydrate derivative binding; GO:0016779 nucleotidyltransferase activity; GO:0003824 catalytic activity; GO:0005488 binding; GO:000…	DNA-directed RNA polymerase, subunit 2, domain 6; RNA polymerase Rpb2, domain 7; RNA polymerase Rpb2, OB-fold; RNA polymerase, beta subunit, protrusion; RNA polymerase Rpb2, domain 3; Zinc finger, RING/FYVE/PHD-type; RNA polymerase Rpb2, domain 2; RNA polymerase Rpb2, domain 4; RNA polymerase Rpb2, domain 5;	K	KOG0214	RNA polymerase II, second largest subunit
A0A1J4MEI0	Uncharacterized protein OS=Cryptosporidium andersoni OX=117008 GN=cand_011780	cand_011780	196.94	7.4215	5	10	11	10	1.036	1.027	0.981	1.003	1.005	0.953	1.028	0.31782	peroxisome
A0A1J4MEI3	Uncharacterized protein OS=Cryptosporidium andersoni OX=117008 GN=cand_011660	cand_011660	93.112	5.5332	5.1	4	4	4	1.012	0.909	1.021	1.02	1.007	1.028	0.963	0.36042	cytoplasm				DnaJ-like protein C11, C-terminal; DnaJ domain;
A0A1J4MEI5	Uncharacterized protein OS=Cryptosporidium andersoni OX=117008 GN=cand_033390	cand_033390	27.697	1.7385	3.8	1	2	1	1.05	0.991	0.96	1.053	0.981	0.969	0.999	0.98616	extracellular
A0A1J4MEI7	Uncharacterized protein OS=Cryptosporidium andersoni OX=117008 GN=cand_011610	cand_011610	87.504	3.5307	3.7	3	3	3	1.013	0.836	0.92	1.121	1.061	1.026	0.863	0.070764	nucleus	GO:0006396 RNA processing; GO:0006725 cellular aromatic compound metabolic process; GO:1901360 organic cyclic compound metabolic process; GO:0006807 nitrogen compound metabolic process; GO:0044238 primary metabolic process; GO:0044237 cellular metabolic process; GO:0071704 organic substance metabolic process; GO:0006397 mRNA processing; GO:0016070 RNA metabolic process; GO:0008152 metabolic proce…	GO:0043226 organelle; GO:0043231 intracellular membrane-bounded organelle; GO:0043229 intracellular organelle; GO:0005634 nucleus; GO:0044464 cell part; GO:0005622 intracellular; GO:0044424 intracellular part; GO:0043227 membrane-bounded organelle; GO:0005623 cell;	GO:0005515 protein binding; GO:0005488 binding;	Tetratricopeptide-like helical domain; Tetratricopeptide repeat-containing domain; Suppressor of forked;	D	KOG1915	Cell cycle control protein (crooked neck)
A0A1J4MEI9	Uncharacterized protein OS=Cryptosporidium andersoni OX=117008 GN=cand_011860	cand_011860	73.584	21.152	14.1	10	14	10	0.992	1.014	0.995	0.996	0.978	0.95	1.026	0.164585	plasma membrane			GO:0005515 protein binding; GO:0005488 binding;	Sec63 domain; Immunoglobulin E-set; DnaJ domain; C2 domain;	O	KOG0721	Molecular chaperone (DnaJ superfamily)
A0A1J4MEJ3	Actin family protein OS=Cryptosporidium andersoni OX=117008 GN=cand_031570	cand_031570	44.725	12.271	17.2	7	13	7	0.973	1.003	0.976	1.001	1.015	0.998	0.979	0.129943	cytoskeleton					Z	KOG0676	Actin and related proteins
A0A1J4MEJ4	Hexaprenyl pyrophosphate synthetase OS=Cryptosporidium andersoni OX=117008 GN=cand_011690	cand_011690	57.913	5.9989	6.9	4	5	4	1.03	1.044	0.969	0.999	0.96	0.972	1.038	0.22328	cytoplasm	GO:0006720 isoprenoid metabolic process; GO:0044711 single-organism biosynthetic process; GO:0044763 single-organism cellular process; GO:0044699 single-organism process; GO:0009058 biosynthetic process; GO:0044255 cellular lipid metabolic process; GO:0044238 primary metabolic process; GO:1901576 organic substance biosynthetic process; GO:0044237 cellular metabolic process; GO:0044249 cellular bi…			Isoprenoid synthase domain;	H	KOG0776	Geranylgeranyl pyrophosphate synthase/Polyprenyl synthetase
A0A1J4MEJ5	Uncharacterized protein OS=Cryptosporidium andersoni OX=117008 GN=cand_011840	cand_011840	153.15	36.355	14.4	18	20	18	0.994	0.996	1.049	1.008	1.011	0.978	1.014	0.54136	endoplasmic reticulum
A0A1J4MEJ7	Uncharacterized protein OS=Cryptosporidium andersoni OX=117008 GN=cand_011820	cand_011820	83.544	2.1949	3.5	3	3	3	1.007	0.921	1.069	0.987	1.004	0.984	1.007	0.91078	extracellular
A0A1J4MEJ8	DEAD DEAH box helicase family protein OS=Cryptosporidium andersoni OX=117008 GN=cand_011940	cand_011940	45.771	15.401	18.9	8	11	8	0.991	0.97	0.995	1.038	0.986	0.984	0.983	0.42072	nucleus			GO:0005524 ATP binding; GO:1901265 nucleoside phosphate binding; GO:0001882 nucleoside binding; GO:0043167 ion binding; GO:0000166 nucleotide binding; GO:0097159 organic cyclic compound binding; GO:1901363 heterocyclic compound binding; GO:0032549 ribonucleoside binding; GO:0097367 carbohydrate derivative binding; GO:0032553 ribonucleotide binding; GO:0005488 binding; GO:0003676 nucleic acid bind…	DEAD/DEAH box helicase domain; RNA helicase, DEAD-box type, Q motif; Helicase superfamily 1/2, ATP-binding domain; P-loop containing nucleoside triphosphate hydrolase; Helicase, C-terminal;	J	KOG0328	Predicted ATP-dependent RNA helicase FAL1, involved in rRNA maturation, DEAD-box superfamily
A0A1J4MEK4	Uncharacterized protein OS=Cryptosporidium andersoni OX=117008 GN=cand_011770	cand_011770	338.78	22.653	4.4	13	15	5	1.083	1.056	1.026	0.942	0.95	0.957	1.111	0.0029767	plasma membrane
A0A1J4MEK6	Uncharacterized protein OS=Cryptosporidium andersoni OX=117008 GN=cand_012020	cand_012020	49.288	6.7137	8.4	3	3	3	0.868	1.039	1.007	1.023	1.083	0.976	0.945	0.40874	cytoplasm,nucleus
A0A1J4MEK7	Uncharacterized protein OS=Cryptosporidium andersoni OX=117008 GN=cand_011900	cand_011900	69.704	38.89	18.7	11	17	11	1.017	0.991	0.994	0.99	1.028	1.019	0.988	0.45676	plasma membrane		GO:0016020 membrane; GO:0043229 intracellular organelle; GO:0031090 organelle membrane; GO:0005635 nuclear envelope; GO:0044446 intracellular organelle part; GO:0031967 organelle envelope; GO:0012505 endomembrane system; GO:0031224 intrinsic component of membrane; GO:0044424 intracellular part; GO:0005623 cell; GO:0016021 integral component of membrane; GO:0044422 organelle part; GO:0043231 intra…		Inner nuclear membrane protein MAN1;
A0A1J4MEL0	Uncharacterized protein OS=Cryptosporidium andersoni OX=117008 GN=cand_031730	cand_031730	31.799	4.0671	14.3	5	7	5	0.958	0.99	0.966	1.009	0.983	1.066	0.953	0.138322	cytoplasm				Alpha/Beta hydrolase fold; Serine aminopeptidase, S33;	I	KOG4667	Predicted esterase
A0A1J4MEL7	Uncharacterized protein OS=Cryptosporidium andersoni OX=117008 GN=cand_011850	cand_011850	197.95	20.285	7.4	14	16	14	1.008	0.985	0.996	0.975	1.013	1.013	0.996	0.8002	mitochondria
A0A1J4MEM5	CRAL TRIO domain-containing protein OS=Cryptosporidium andersoni OX=117008 GN=cand_031890	cand_031890	54.51	11.519	11	5	7	5	0.975	0.973	1.007	1.025	1.028	1.029	0.959	0.0636	cytoplasm				CRAL-TRIO lipid binding domain; CRAL/TRIO, N-terminal domain;	I	KOG1471	Phosphatidylinositol transfer protein SEC14 and related proteins
A0A1J4MEM8	Uncharacterized protein OS=Cryptosporidium andersoni OX=117008 GN=cand_011930	cand_011930	31.707	1.581	5.8	2	2	2	1.034	1.069	1.011	1.081	0.925	0.894	1.074	0.28728	cytoplasm			GO:0008641 small protein activating enzyme activity; GO:0016877 ligase activity, forming carbon-sulfur bonds; GO:0003824 catalytic activity; GO:0016874 ligase activity;	THIF-type NAD/FAD binding fold; NAD(P)-binding domain;
A0A1J4MEN7	Uncharacterized protein OS=Cryptosporidium andersoni OX=117008 GN=cand_031970	cand_031970	21.838	2.7156	18.6	4	4	4	0.982	0.976	0.989	0.996	1.008	0.984	0.986	0.157503	cytoplasm,nucleus
A0A1J4MEN8	Autophagy-related protein OS=Cryptosporidium andersoni OX=117008 GN=cand_012010	cand_012010	14.594	3.4265	28.9	5	6	5	0.922	1.012	0.995	1.029	0.965	1.013	0.974	0.48248	cytoplasm				Ubiquitin-related domain;	Z	KOG1654	Microtubule-associated anchor protein involved in autophagy and membrane trafficking
A0A1J4MEQ0	Uncharacterized protein OS=Cryptosporidium andersoni OX=117008 GN=cand_032130	cand_032130	91.97	8.0094	4.9	4	4	4	1.002	0.858	1.063	0.912	1.005	1.161	0.95	0.6211	cytoplasm
A0A1J4MEQ6	Uncharacterized protein OS=Cryptosporidium andersoni OX=117008 GN=cand_031260	cand_031260	77.824	12.008	12.2	9	9	6	1.052	1.005	1.056	0.954	0.963	1.013	1.062	0.068444	extracellular
A0A1J4MEQ8	Uncharacterized protein OS=Cryptosporidium andersoni OX=117008 GN=cand_032210	cand_032210	73.999	5.322	4.2	2	2	2									cytoplasm,nucleus			GO:0005515 protein binding; GO:0005488 binding;	WD40-repeat-containing domain; WD40/YVTN repeat-like-containing domain;	Z	KOG1587	Cytoplasmic dynein intermediate chain
A0A1J4MER4	Uncharacterized protein OS=Cryptosporidium andersoni OX=117008 GN=cand_025080	cand_025080	19.221	1.9628	9.1	2	2	2	1.057	0.995	1.021	0.979	0.987	0.978	1.044	0.07442	cytoplasm
A0A1J4MES5	Ubiquitin-conjugating enzyme family protein OS=Cryptosporidium andersoni OX=117008 GN=cand_010230	cand_010230	22.64	17.859	23.6	4	6	4	0.97	0.949	0.966	1.042	1.017	1.057	0.926	0.0042044	cytoplasm			GO:0005515 protein binding; GO:0005488 binding;	Ubiquitin-conjugating enzyme/RWD-like; Ubiquitin-associated domain; Ubiquitin-conjugating enzyme E2; UBA-like;	O	KOG0418	Ubiquitin-protein ligase
A0A1J4MEU0	Initiation factor 2 subunit family protein OS=Cryptosporidium andersoni OX=117008 GN=cand_032530	cand_032530	41.449	2.8459	4.9	2	2	2	1.06	0.968	0.985	0.963	1.067	0.967	1.005	0.90254	cytoskeleton	GO:0008152 metabolic process; GO:0044237 cellular metabolic process; GO:0009987 cellular process;				J	KOG1466	Translation initiation factor 2B, alpha subunit (eIF-2Balpha/GCN3)
A0A1J4MEU4	Uncharacterized protein OS=Cryptosporidium andersoni OX=117008 GN=cand_010290	cand_010290	135.92	32.098	14.6	19	30	6	0.984	0.962	1.002	0.998	1.069	0.996	0.962	0.22	extracellular			GO:0005515 protein binding; GO:0005488 binding;	WD40-repeat-containing domain; WD40/YVTN repeat-like-containing domain;	U	KOG0307	Vesicle coat complex COPII, subunit SEC31
A0A1J4MEU7	Rab11 protein OS=Cryptosporidium andersoni OX=117008 GN=cand_010350	cand_010350	24.829	19.942	41.8	9	19	8	1.01	1.009	0.994	0.996	0.987	1.006	1.008	0.34902	cytoplasm	GO:0050794 regulation of cellular process; GO:0044700 single organism signaling; GO:0051716 cellular response to stimulus; GO:0007165 signal transduction; GO:0050789 regulation of biological process; GO:0007154 cell communication; GO:0035556 intracellular signal transduction; GO:0044699 single-organism process; GO:0007264 small GTPase mediated signal transduction; GO:0023052 signaling; GO:0050896…		GO:1901265 nucleoside phosphate binding; GO:0001882 nucleoside binding; GO:0043167 ion binding; GO:0000166 nucleotide binding; GO:0097159 organic cyclic compound binding; GO:1901363 heterocyclic compound binding; GO:0032549 ribonucleoside binding; GO:0097367 carbohydrate derivative binding; GO:0032553 ribonucleotide binding; GO:0005488 binding; GO:0032550 purine ribonucleoside binding; GO:0043168…	Small GTP-binding protein domain; P-loop containing nucleoside triphosphate hydrolase;	U	KOG0087	GTPase Rab11/YPT3, small G protein superfamily
A0A1J4MEV4	Protein disulfide-isomerase domain-containing protein OS=Cryptosporidium andersoni OX=117008 GN=cand_012100	cand_012100	47.253	25.349	28.1	12	35	12	0.998	0.995	0.992	0.999	1.026	1.002	0.986	0.18172	extracellular	GO:0050794 regulation of cellular process; GO:0042592 homeostatic process; GO:0065008 regulation of biological quality; GO:0050789 regulation of biological process; GO:0045454 cell redox homeostasis; GO:0044763 single-organism cellular process; GO:0019725 cellular homeostasis; GO:0044699 single-organism process; GO:0009987 cellular process; GO:0065007 biological regulation;		GO:0016853 isomerase activity; GO:0003824 catalytic activity;	Disulphide isomerase; Thioredoxin domain; Thioredoxin-like fold;	O	KOG0191	Thioredoxin/protein disulfide isomerase
A0A1J4MEV5	NAD dependent epimerase dehydratase family protein OS=Cryptosporidium andersoni OX=117008 GN=cand_032690	cand_032690	40.509	20.476	24.6	13	21	13	0.989	1.002	1.012	1.002	1.035	0.981	0.995	0.7917	cytoskeleton				NAD(P)-binding domain;	GM	KOG1429	dTDP-glucose 4-6-dehydratase/UDP-glucuronic acid decarboxylase
A0A1J4MEW4	Protein phosphatase 2C OS=Cryptosporidium andersoni OX=117008 GN=cand_012180	cand_012180	69.908	8.1048	8.3	5	5	3	1.015	0.92	1.048	1.047	1.004	0.966	0.989	0.80038	cytoplasm			GO:0003824 catalytic activity;	PPM-type phosphatase domain;	T	KOG0698	Serine/threonine protein phosphatase
A0A1J4MEX9	Zinc C2H2 type domain-containing protein OS=Cryptosporidium andersoni OX=117008 GN=cand_012340	cand_012340	39.724	31.515	22.5	8	13	8	0.994	1.033	0.996	0.993	1.003	0.989	1.013	0.39648	nucleus			GO:0046872 metal ion binding; GO:0043169 cation binding; GO:0005488 binding; GO:0043167 ion binding;	Zinc finger, C2H2;
A0A1J4MEZ9	PCI domain-containing protein OS=Cryptosporidium andersoni OX=117008 GN=cand_033010	cand_033010	45.777	14.858	23.1	11	17	11	1.005	1.024	0.985	1.007	0.985	1.004	1.006	0.67686	cytoplasm			GO:0005515 protein binding; GO:0005488 binding;	Proteasome component (PCI) domain; Winged helix-turn-helix DNA-binding domain;	O	KOG0687	26S proteasome regulatory complex, subunit RPN7/PSMD6
A0A1J4MF04	Uncharacterized protein OS=Cryptosporidium andersoni OX=117008 GN=cand_033400	cand_033400	263.11	28.762	7.2	17	22	17	1.045	1.034	0.992	0.989	0.967	0.947	1.058	0.050004	plasma membrane
A0A1J4MF13	Leucine rich repeat family protein OS=Cryptosporidium andersoni OX=117008 GN=cand_031580	cand_031580	35.121	13.384	19.6	6	7	6	0.927	1.02	1.001	1.085	1.031	1.009	0.943	0.181364	cytoplasm				Leucine-rich repeat domain, L domain-like;	DR	KOG2739	Leucine-rich acidic nuclear protein
A0A1J4MF33	Ubiquitin family protein OS=Cryptosporidium andersoni OX=117008 GN=cand_038690	cand_038690	112.81	52.203	15.1	12	18	12	0.988	0.962	1.015	0.996	1.005	0.992	0.991	0.57886	cytoplasm			GO:0005515 protein binding; GO:0005488 binding;	Ubiquitin-related domain; Ubiquitin domain;
A0A1J4MF47	Uncharacterized protein OS=Cryptosporidium andersoni OX=117008 GN=cand_010220	cand_010220	85.692	1.6862	1.5	1	1	1	0.974	0.906	0.958	1.097	1.039	1.01	0.902	0.034495	cytoplasm
A0A1J4MF51	Uncharacterized protein OS=Cryptosporidium andersoni OX=117008 GN=cand_031900	cand_031900	256.73	19.134	5.6	14	16	14	0.983	0.974	0.996	1.001	1.043	1.021	0.963	0.051603	mitochondria
A0A1J4MF58	HSP90 protein OS=Cryptosporidium andersoni OX=117008 GN=cand_011590	cand_011590	94.104	78.01	32	29	99	29	0.997	1.026	1.014	0.989	0.988	0.98	1.027	0.03904	extracellular	GO:0006457 protein folding; GO:0006950 response to stress; GO:0050896 response to stimulus; GO:0009987 cellular process;		GO:0005524 ATP binding; GO:1901265 nucleoside phosphate binding; GO:0001882 nucleoside binding; GO:0043167 ion binding; GO:0005515 protein binding; GO:0000166 nucleotide binding; GO:0097159 organic cyclic compound binding; GO:1901363 heterocyclic compound binding; GO:0032549 ribonucleoside binding; GO:0097367 carbohydrate derivative binding; GO:0032553 ribonucleotide binding; GO:0005488 binding; …	Ribosomal protein S5 domain 2-type fold; Heat shock protein Hsp90, N-terminal; Histidine kinase-like ATPase, C-terminal domain;	O	KOG0019	Molecular chaperone (HSP90 family)
A0A1J4MF74	Myosin A OS=Cryptosporidium andersoni OX=117008 GN=cand_011750	cand_011750	91.653	61.685	30.8	28	81	28	1	0.985	0.992	1.014	0.996	1.023	0.982	0.107677	cytoplasm		GO:0043229 intracellular organelle; GO:0043232 intracellular non-membrane-bounded organelle; GO:0044430 cytoskeletal part; GO:0044446 intracellular organelle part; GO:0032991 macromolecular complex; GO:0044424 intracellular part; GO:0005623 cell; GO:0015629 actin cytoskeleton; GO:0044422 organelle part; GO:0043228 non-membrane-bounded organelle; GO:0043226 organelle; GO:0005856 cytoskeleton; GO:0…	GO:0005524 ATP binding; GO:0003774 motor activity; GO:1901265 nucleoside phosphate binding; GO:0001882 nucleoside binding; GO:0043167 ion binding; GO:0016817 hydrolase activity, acting on acid anhydrides; GO:0016787 hydrolase activity; GO:0000166 nucleotide binding; GO:0017111 nucleoside-triphosphatase activity; GO:0097159 organic cyclic compound binding; GO:1901363 heterocyclic compound binding;…	P-loop containing nucleoside triphosphate hydrolase; Myosin head, motor domain;	Z	KOG0160	Myosin class V heavy chain
A0A1J4MF75	Uncharacterized protein (Fragment) OS=Cryptosporidium andersoni OX=117008 GN=cand_039040	cand_039040	12.153	1.8015	15.1	2	2	2	0.966	1.084	0.959	0.94	1.06	1.003	1.002	0.97718	mitochondria
A0A1J4MF80	Uncharacterized protein OS=Cryptosporidium andersoni OX=117008 GN=cand_011830	cand_011830	25.71	19.805	42.7	10	20	10	1.019	0.997	1.016	1.023	0.986	0.979	1.015	0.38778	mitochondria
A0A1J4MF84	Uncharacterized protein OS=Cryptosporidium andersoni OX=117008 GN=cand_032220	cand_032220	73.614	25.77	16.6	10	18	10	0.989	0.968	0.992	0.986	0.991	1.031	0.98	0.28832	cytoplasm
A0A1J4MF88	Succinate dehydrogenase [ubiquinone] iron-sulfur subunit, mitochondrial OS=Cryptosporidium andersoni OX=117008 GN=cand_011910	cand_011910	36.494	15.027	27	11	15	11	1.007	0.956	0.987	1.002	0.985	1.028	0.978	0.32648	cytoplasm	GO:0072350 tricarboxylic acid metabolic process; GO:0055114 oxidation-reduction process; GO:0044281 small molecule metabolic process; GO:0044763 single-organism cellular process; GO:0006099 tricarboxylic acid cycle; GO:0044699 single-organism process; GO:0044238 primary metabolic process; GO:0045333 cellular respiration; GO:0044237 cellular metabolic process; GO:0071704 organic substance metaboli…		GO:0009055 electron carrier activity; GO:0051537 2 iron, 2 sulfur cluster binding; GO:0003824 catalytic activity; GO:0005488 binding; GO:0051536 iron-sulfur cluster binding; GO:0051540 metal cluster binding; GO:0016491 oxidoreductase activity;	4Fe-4S ferredoxin-type, iron-sulphur binding domain; 2Fe-2S ferredoxin-type iron-sulfur binding domain; Alpha-helical ferredoxin; Beta-grasp domain; Succinate dehydogenase/fumarate reductase N-terminal;	C	KOG3049	Succinate dehydrogenase, Fe-S protein subunit
A0A1J4MF93	Uncharacterized protein OS=Cryptosporidium ubiquitum OX=857276 GN=cubi_01306	cubi_01306	68.955	-2	1.6	1	1	1	0.908	0.927	0.937	1.057	1.038	1.113	0.864	0.0030991	nucleus	GO:0050794 regulation of cellular process; GO:0010468 regulation of gene expression; GO:0006355 regulation of transcription, DNA-templated; GO:0031326 regulation of cellular biosynthetic process; GO:0080090 regulation of primary metabolic process; GO:0060255 regulation of macromolecule metabolic process; GO:0019219 regulation of nucleobase-containing compound metabolic process; GO:0010556 regulat…		GO:0003700 transcription factor activity, sequence-specific DNA binding; GO:0001071 nucleic acid binding transcription factor activity;	AP2/ERF domain;
A0A1J4MF94	PHD-finger domain-containing protein OS=Cryptosporidium andersoni OX=117008 GN=cand_032300	cand_032300	370.12	2.6676	1.3	5	5	5	1.031	0.978	0.994	1.048	1.001	0.98	0.991	0.75372	nucleus	GO:0044699 single-organism process; GO:0008152 metabolic process; GO:0055114 oxidation-reduction process; GO:0044710 single-organism metabolic process;		GO:0046914 transition metal ion binding; GO:0003824 catalytic activity; GO:0051213 dioxygenase activity; GO:0005488 binding; GO:0043167 ion binding; GO:0043169 cation binding; GO:0016705 oxidoreductase activity, acting on paired donors, with incorporation or reduction of molecular oxygen; GO:0046872 metal ion binding; GO:0005515 protein binding; GO:0016706 oxidoreductase activity, acting on paire…	Lysine-specific demethylase-like domain; Zinc finger, RING/FYVE/PHD-type; Zinc finger, PHD-type; Zinc finger, FYVE/PHD-type; Zinc finger, PHD-finger;
A0A1J4MFC1	Uncharacterized protein OS=Cryptosporidium andersoni OX=117008 GN=cand_032540	cand_032540	57.9	11.592	14.1	8	12	8	1.006	1.04	0.996	0.991	0.976	1.03	1.015	0.50862	plasma membrane
A0A1J4MFD6	Uncharacterized protein OS=Cryptosporidium andersoni OX=117008 GN=cand_032700	cand_032700	59.727	55.163	32	21	50	21	0.99	0.997	1.007	0.992	0.996	1.016	0.997	0.72894	cytoplasm					T	KOG0229	Phosphatidylinositol-4-phosphate 5-kinase
A0A1J4MFF7	Elongation factor TU C-terminal domain-containing protein OS=Cryptosporidium andersoni OX=117008 GN=cand_032860	cand_032860	61.039	32.775	24.2	13	23	13	0.984	0.996	0.988	1.01	0.992	0.996	0.99	0.197876	cytoplasm,nucleus			GO:1901265 nucleoside phosphate binding; GO:0001882 nucleoside binding; GO:0043167 ion binding; GO:0016817 hydrolase activity, acting on acid anhydrides; GO:0016787 hydrolase activity; GO:0000166 nucleotide binding; GO:0017111 nucleoside-triphosphatase activity; GO:0097159 organic cyclic compound binding; GO:1901363 heterocyclic compound binding; GO:0032549 ribonucleoside binding; GO:0097367 carb…	Translation elongation factor EFTu/EF1A, C-terminal; P-loop containing nucleoside triphosphate hydrolase; Translation elongation factor EF1A/initiation factor IF2gamma, C-terminal; Transcription factor, GTP-binding domain; Translation protein, beta-barrel domain;	J	KOG0459	Polypeptide release factor 3
A0A1J4MFH2	Proteasome subunit alpha type OS=Cryptosporidium andersoni OX=117008 GN=cand_010280	cand_010280	28.001	15.97	26.3	7	17	7	0.989	1.049	0.983	1.02	0.979	0.981	1.014	0.61528	mitochondria	GO:0043632 modification-dependent macromolecule catabolic process; GO:0051603 proteolysis involved in cellular protein catabolic process; GO:0044265 cellular macromolecule catabolic process; GO:0044257 cellular protein catabolic process; GO:0019941 modification-dependent protein catabolic process; GO:0044267 cellular protein metabolic process; GO:0006511 ubiquitin-dependent protein catabolic proc…	GO:0019773 proteasome core complex, alpha-subunit complex; GO:1902494 catalytic complex; GO:0000502 proteasome complex; GO:0044464 cell part; GO:0005622 intracellular; GO:0005839 proteasome core complex; GO:0032991 macromolecular complex; GO:0044424 intracellular part; GO:1905368 peptidase complex; GO:0005623 cell; GO:0043234 protein complex; GO:1905369 endopeptidase complex;	GO:0004175 endopeptidase activity; GO:0004298 threonine-type endopeptidase activity; GO:0008233 peptidase activity; GO:0070003 threonine-type peptidase activity; GO:0003824 catalytic activity; GO:0070011 peptidase activity, acting on L-amino acid peptides; GO:0016787 hydrolase activity;	Nucleophile aminohydrolases, N-terminal; Proteasome alpha-subunit, N-terminal domain;	O	KOG0178	20S proteasome, regulatory subunit alpha type PSMA4/PRE9
A0A1J4MFI4	Glutamate 5-kinase family protein OS=Cryptosporidium andersoni OX=117008 GN=cand_033100	cand_033100	52.822	20.164	21.5	10	18	10	0.967	1.002	1.014	1.004	1.033	1.01	0.979	0.2698	plasma membrane	GO:0016053 organic acid biosynthetic process; GO:0044699 single-organism process; GO:0009058 biosynthetic process; GO:1901566 organonitrogen compound biosynthetic process; GO:0044237 cellular metabolic process; GO:0009084 glutamine family amino acid biosynthetic process; GO:0071704 organic substance metabolic process; GO:0008152 metabolic process; GO:0006520 cellular amino acid metabolic process;…	GO:0044424 intracellular part; GO:0005623 cell; GO:0044464 cell part; GO:0005622 intracellular; GO:0005737 cytoplasm;	GO:0016774 phosphotransferase activity, carboxyl group as acceptor; GO:0097159 organic cyclic compound binding; GO:1901363 heterocyclic compound binding; GO:0003723 RNA binding; GO:0016301 kinase activity; GO:0003824 catalytic activity; GO:0005488 binding; GO:0003676 nucleic acid binding; GO:0019202 amino acid kinase activity; GO:0016740 transferase activity; GO:0004349 glutamate 5-kinase activit…	PUA-like domain; Aspartate/glutamate/uridylate kinase; PUA domain;	E	KOG1154	Gamma-glutamyl kinase
A0A1J4MFK7	Uncharacterized protein OS=Cryptosporidium andersoni OX=117008 GN=cand_033340	cand_033340	63.195	30.061	14.5	9	19	9	0.996	0.988	1.015	1.004	1.011	0.993	0.997	0.76666	endoplasmic reticulum
A0A1J4MFL5	TSP1 domain-containing protein TSP5 OS=Cryptosporidium ubiquitum OX=857276 GN=cubi_02255	cubi_02255	40.005	0.81733	2.3	1	1	1	0.969	0.977	0.914	1.072	1.067	0.992	0.913	0.050803	extracellular
A0A1J4MFL8	Uncharacterized protein OS=Cryptosporidium andersoni OX=117008 GN=cand_038700	cand_038700	26.017	7.7589	20.8	5	6	5	0.988	1.024	0.985	0.998	0.962	1.036	1	0.98076	cytoplasm	GO:0008152 metabolic process;		GO:0016741 transferase activity, transferring one-carbon groups; GO:0008168 methyltransferase activity; GO:0003824 catalytic activity; GO:0016740 transferase activity;	S-adenosyl-L-methionine-dependent methyltransferase; Methyltransferase type 11;	E	KOG2352	Predicted spermine/spermidine synthase
A0A1J4MFQ8	60s ribosomal protein L6 OS=Cryptosporidium andersoni OX=117008 GN=cand_012490	cand_012490	20.816	27.912	35.1	7	22	7	0.986	1.029	0.989	1.008	1.013	0.983	1	0.99532	mitochondria	GO:0006518 peptide metabolic process; GO:0043043 peptide biosynthetic process; GO:0044267 cellular protein metabolic process; GO:0006807 nitrogen compound metabolic process; GO:0009058 biosynthetic process; GO:0043603 cellular amide metabolic process; GO:0044238 primary metabolic process; GO:1901566 organonitrogen compound biosynthetic process; GO:1901576 organic substance biosynthetic process; G…	GO:0005840 ribosome; GO:0043226 organelle; GO:0043229 intracellular organelle; GO:0043232 intracellular non-membrane-bounded organelle; GO:0044464 cell part; GO:0005622 intracellular; GO:0005737 cytoplasm; GO:0032991 macromolecular complex; GO:0044424 intracellular part; GO:1990904 ribonucleoprotein complex; GO:0005623 cell; GO:0030529 intracellular ribonucleoprotein complex; GO:0044444 cytoplasm…	GO:0003735 structural constituent of ribosome; GO:0005198 structural molecule activity;	Translation protein SH3-like domain; Ribosomal protein L2 domain 2;	J	KOG1694	60s ribosomal protein L6
A0A1J4MFS0	Uncharacterized protein OS=Cryptosporidium andersoni OX=117008 GN=cand_012570	cand_012570	221.23	7.4855	2.2	4	4	4	0.985	0.991	1.016	1.044	0.936	1.031	0.994	0.89058	extracellular
A0A1J4MFX2	Protein kinase domain-containing protein OS=Cryptosporidium andersoni OX=117008 GN=cand_013050	cand_013050	53.276	9.6935	20	12	12	12	0.953	0.974	0.979	0.967	0.998	1.043	0.966	0.21962	mitochondria	GO:0016310 phosphorylation; GO:0044267 cellular protein metabolic process; GO:0044238 primary metabolic process; GO:0044237 cellular metabolic process; GO:0006796 phosphate-containing compound metabolic process; GO:0071704 organic substance metabolic process; GO:0008152 metabolic process; GO:0006468 protein phosphorylation; GO:0006793 phosphorus metabolic process; GO:0044260 cellular macromolecul…		GO:0005524 ATP binding; GO:1901265 nucleoside phosphate binding; GO:0016773 phosphotransferase activity, alcohol group as acceptor; GO:0001882 nucleoside binding; GO:0043167 ion binding; GO:0004672 protein kinase activity; GO:0000166 nucleotide binding; GO:0097159 organic cyclic compound binding; GO:1901363 heterocyclic compound binding; GO:0032549 ribonucleoside binding; GO:0097367 carbohydrate …	Protein kinase domain; Serine-threonine/tyrosine-protein kinase catalytic domain; Protein kinase-like domain;	T	KOG0192	Tyrosine kinase specific for activated (GTP-bound) p21cdc42Hs
A0A1J4MFY4	Uncharacterized protein OS=Cryptosporidium andersoni OX=117008 GN=cand_031270	cand_031270	31.703	3.9095	10	3	4	3	1.016	0.863	1.051	1.009	0.932	1.126	0.955	0.60194	extracellular
A0A1J4MFZ8	Uncharacterized protein OS=Cryptosporidium andersoni OX=117008 GN=cand_031430	cand_031430	25.715	5.007	17.6	4	8	4	1.066	1.059	1.062	0.935	0.98	0.956	1.11	0.0167442	plasma membrane	GO:0006518 peptide metabolic process; GO:0006465 signal peptide processing; GO:0044267 cellular protein metabolic process; GO:0006807 nitrogen compound metabolic process; GO:0016485 protein processing; GO:0043603 cellular amide metabolic process; GO:0044238 primary metabolic process; GO:0044237 cellular metabolic process; GO:0071704 organic substance metabolic process; GO:0008152 metabolic proces…	GO:0043229 intracellular organelle; GO:0016020 membrane; GO:0005783 endoplasmic reticulum; GO:0042175 nuclear outer membrane-endoplasmic reticulum membrane network; GO:0098796 membrane protein complex; GO:0005737 cytoplasm; GO:0044446 intracellular organelle part; GO:0012505 endomembrane system; GO:0032991 macromolecular complex; GO:0031224 intrinsic component of membrane; GO:0044424 intracellula…	GO:0008233 peptidase activity; GO:0016787 hydrolase activity; GO:0003824 catalytic activity;
A0A1J4MG07	40s ribosomal protein S19 OS=Cryptosporidium andersoni OX=117008 GN=cand_031510	cand_031510	17.004	13.881	37.5	6	11	6	1.039	1.025	0.998	0.982	0.994	0.976	1.037	0.048402	cytoplasm	GO:0006518 peptide metabolic process; GO:0043043 peptide biosynthetic process; GO:0044267 cellular protein metabolic process; GO:0006807 nitrogen compound metabolic process; GO:0009058 biosynthetic process; GO:0043603 cellular amide metabolic process; GO:0044238 primary metabolic process; GO:1901566 organonitrogen compound biosynthetic process; GO:1901576 organic substance biosynthetic process; G…	GO:0005840 ribosome; GO:0043226 organelle; GO:0043229 intracellular organelle; GO:0043232 intracellular non-membrane-bounded organelle; GO:0044464 cell part; GO:0005622 intracellular; GO:0005737 cytoplasm; GO:0032991 macromolecular complex; GO:0044424 intracellular part; GO:1990904 ribonucleoprotein complex; GO:0005623 cell; GO:0030529 intracellular ribonucleoprotein complex; GO:0044444 cytoplasm…	GO:0003735 structural constituent of ribosome; GO:0005198 structural molecule activity;	Winged helix-turn-helix DNA-binding domain;	J	KOG3411	40S ribosomal protein S19
A0A1J4MG11	Helicase-like protein OS=Cryptosporidium ubiquitum OX=857276 GN=cubi_02392	cubi_02392	123.26	0.92233	0.7	1	1	1	0.894	0.977	0.95	1.065	1.058	1.04	0.892	0.0132761	nucleus	GO:0008152 metabolic process; GO:0006725 cellular aromatic compound metabolic process; GO:0046483 heterocycle metabolic process; GO:0006139 nucleobase-containing compound metabolic process; GO:1901360 organic cyclic compound metabolic process; GO:0006807 nitrogen compound metabolic process; GO:0034641 cellular nitrogen compound metabolic process; GO:0044238 primary metabolic process; GO:0009987 c…		GO:1901265 nucleoside phosphate binding; GO:0008026 ATP-dependent helicase activity; GO:0016817 hydrolase activity, acting on acid anhydrides; GO:0016787 hydrolase activity; GO:0016887 ATPase activity; GO:1901363 heterocyclic compound binding; GO:0097159 organic cyclic compound binding; GO:0016462 pyrophosphatase activity; GO:0003824 catalytic activity; GO:0032553 ribonucleotide binding; GO:00054…	DEAD2; Helicase superfamily 1/2, ATP-binding domain, DinG/Rad3-type; P-loop containing nucleoside triphosphate hydrolase; Helicase-like, DEXD box c2 type; ATP-dependent helicase, C-terminal;	L	KOG1132	Helicase of the DEAD superfamily
A0A1J4MGF3	Calcium-translocating P-type SERCA-type family protein OS=Cryptosporidium andersoni OX=117008 GN=cand_012220	cand_012220	125.52	55.043	19.8	22	31	22	1.035	0.99	1.017	0.973	0.988	0.986	1.032	0.0838	plasma membrane		GO:0031224 intrinsic component of membrane; GO:0016020 membrane; GO:0016021 integral component of membrane; GO:0044425 membrane part;	GO:0097159 organic cyclic compound binding; GO:1901363 heterocyclic compound binding; GO:1901265 nucleoside phosphate binding; GO:0005488 binding; GO:0043167 ion binding; GO:0043169 cation binding; GO:0046872 metal ion binding; GO:0000166 nucleotide binding; GO:0036094 small molecule binding;	P-type ATPase, transmembrane domain; Cation-transporting P-type ATPase, N-terminal; P-type ATPase, A domain; P-type ATPase, cytoplasmic domain N; Cation-transporting P-type ATPase, C-terminal; HAD-like domain;	P	KOG0202	Ca2+ transporting ATPase
A0A1J4MGF4	TBC domain-containing protein OS=Cryptosporidium ubiquitum OX=857276 GN=cubi_00749	cubi_00749	77.757	-2	1.2	1	1	1	0.956	0.948	1.035	0.936	1.006	1.121	0.96	0.54392	cytoplasm				Rab-GTPase-TBC domain;	R	KOG1102	Rab6 GTPase activator GAPCenA and related TBC domain proteins
A0A1J4MGG1	Uncharacterized protein OS=Cryptosporidium andersoni OX=117008 GN=cand_031280	cand_031280	95.105	29.878	21.1	21	35	21	0.987	1.007	1.001	1.002	0.997	1.001	0.998	0.79548	endoplasmic reticulum
A0A1J4MGG3	Phosphoglycerate mutase OS=Cryptosporidium andersoni OX=117008 GN=cand_012300	cand_012300	28.577	22.294	29.7	12	45	12	0.979	1.005	0.999	1.013	0.998	0.993	0.993	0.51764	cytoplasm	GO:0006757 ATP generation from ADP; GO:0009116 nucleoside metabolic process; GO:0042278 purine nucleoside metabolic process; GO:0006165 nucleoside diphosphate phosphorylation; GO:0046031 ADP metabolic process; GO:0019362 pyridine nucleotide metabolic process; GO:0006096 glycolytic process; GO:0009167 purine ribonucleoside monophosphate metabolic process; GO:0009117 nucleotide metabolic process; G…		GO:0004619 phosphoglycerate mutase activity; GO:0016853 isomerase activity; GO:0003824 catalytic activity; GO:0016866 intramolecular transferase activity; GO:0016868 intramolecular transferase activity, phosphotransferases;		G	KOG0235	Phosphoglycerate mutase
A0A1J4MGG9	Uncharacterized protein OS=Cryptosporidium andersoni OX=117008 GN=cand_012380	cand_012380	57.029	9.3128	8.5	4	4	4	0.855	1.018	1.03	0.968	1.076	0.918	0.98	0.79202	endoplasmic reticulum
A0A1J4MGI2	GNAT family protein OS=Cryptosporidium andersoni OX=117008 GN=cand_019360	cand_019360	18.187	15.07	40.6	7	15	7	0.976	0.971	0.992	1.009	1.013	1.007	0.97	0.0106574	extracellular			GO:0016746 transferase activity, transferring acyl groups; GO:0008080 N-acetyltransferase activity; GO:0003824 catalytic activity; GO:0016740 transferase activity; GO:0016747 transferase activity, transferring acyl groups other than amino-acyl groups; GO:0016407 acetyltransferase activity; GO:0016410 N-acyltransferase activity;	GNAT domain; Acyl-CoA N-acyltransferase;
A0A1J4MGJ8	Uncharacterized protein OS=Cryptosporidium andersoni OX=117008 GN=cand_013190	cand_013190	25.202	2.4085	5.4	1	1	1	1.021	0.837	1.025	1.026	0.877	1.204	0.928	0.56582	cytoplasm
A0A1J4MGK6	Uncharacterized protein OS=Cryptosporidium andersoni OX=117008 GN=cand_013270	cand_013270	14.521	7.2588	32.3	6	19	6	1.027	0.956	1.001	1.026	0.976	1	0.994	0.81822	cytoplasm				Ribosomal L28e/Mak16;	J	KOG3412	60S ribosomal protein L28
A0A1J4MGM3	U6 snRNA-associated SM-like protein LSM7 OS=Cryptosporidium andersoni OX=117008 GN=cand_011390	cand_011390	10.163	2.1942	23.9	3	4	3	0.965	1.004	1.013	1.008	1.027	1.018	0.977	0.20912	cytoplasm	GO:0006725 cellular aromatic compound metabolic process; GO:0060255 regulation of macromolecule metabolic process; GO:0048519 negative regulation of biological process; GO:0044237 cellular metabolic process; GO:0071704 organic substance metabolic process; GO:0044270 cellular nitrogen compound catabolic process; GO:0000398 mRNA splicing, via spliceosome; GO:0008152 metabolic process; GO:0000377 RN…			LSM domain, eukaryotic/archaea-type; LSM domain;	A	KOG1781	Small Nuclear ribonucleoprotein splicing factor
A0A1J4MGM8	DNA polymerase OS=Cryptosporidium ubiquitum OX=857276 GN=cubi_02572	cubi_02572	122.98	1.0367	0.9	1	1	1	1.122	1.132	0.865	1.054	0.805	1.039	1.076	0.58668	cytoplasm			GO:0003677 DNA binding; GO:1901265 nucleoside phosphate binding; GO:0008408 3'-5' exonuclease activity; GO:0016787 hydrolase activity; GO:0000166 nucleotide binding; GO:1901363 heterocyclic compound binding; GO:0097159 organic cyclic compound binding; GO:0016779 nucleotidyltransferase activity; GO:0003824 catalytic activity; GO:0005488 binding; GO:0016788 hydrolase activity, acting on ester bonds…	DNA polymerase, palm domain; DNA-directed DNA polymerase, family B, exonuclease domain; C4-type zinc-finger of DNA polymerase delta; Ribonuclease H-like domain; DNA-directed DNA polymerase, family B, multifunctional domain;	L	KOG0969	DNA polymerase delta, catalytic subunit
A0A1J4MGR4	Uncharacterized protein OS=Cryptosporidium andersoni OX=117008 GN=cand_011790	cand_011790	171.5	16.413	8.5	13	14	13	0.998	0.979	1.017	1.03	0.986	0.991	0.996	0.82088	endoplasmic reticulum
A0A1J4MGT2	Cathepsin C OS=Cryptosporidium andersoni OX=117008 GN=cand_003010	cand_003010	88.446	7.2259	6.4	5	5	5	1.118	0.955	1.025	1.001	0.984	1.018	1.032	0.56552	extracellular	GO:0006508 proteolysis; GO:0008152 metabolic process; GO:0043170 macromolecule metabolic process; GO:0019538 protein metabolic process; GO:0044238 primary metabolic process; GO:0071704 organic substance metabolic process;		GO:0070011 peptidase activity, acting on L-amino acid peptides; GO:0008234 cysteine-type peptidase activity; GO:0016787 hydrolase activity; GO:0008233 peptidase activity; GO:0003824 catalytic activity;	Cathepsin C exclusion; Peptidase C1A, papain C-terminal;	O	KOG1543	Cysteine proteinase Cathepsin L
A0A1J4MGU0	Uncharacterized protein OS=Cryptosporidium andersoni OX=117008 GN=cand_003090	cand_003090	11.052	7.9503	25.3	2	3	2	1.017	0.971	1.021	1.021	0.955	1.019	1.005	0.86644	cytoplasm
A0A1J4MGV3	Uncharacterized protein OS=Cryptosporidium andersoni OX=117008 GN=cand_002970	cand_002970	63.5	8.1173	9	5	6	5	0.991	0.967	1.012	1.012	0.98	1.027	0.984	0.43992	extracellular
A0A1J4MGW0	Uncharacterized protein OS=Cryptosporidium andersoni OX=117008 GN=cand_003230	cand_003230	29.773	6.7784	15.4	4	4	4	1.047	0.956	1.021	0.989	1.015	1.012	1.003	0.94746	endoplasmic reticulum				Glutathione S-transferase, C-terminal-like;
A0A1J4MGW1	Uncharacterized protein OS=Cryptosporidium andersoni OX=117008 GN=cand_003050	cand_003050	112.52	3.2674	3.4	4	4	4	1.045	1.077	0.975	0.978	0.973	0.97	1.06	0.190361	cytoplasm
A0A1J4MGX6	Ubiquitin carboxyl-terminal hydrolase family protein OS=Cryptosporidium andersoni OX=117008 GN=cand_019380	cand_019380	41.017	2.7556	7.3	3	3	3	0.901	0.921	1.178	0.873	1.053	1.083	0.997	0.95822	cytoplasm	GO:0043632 modification-dependent macromolecule catabolic process; GO:0070646 protein modification by small protein removal; GO:0044265 cellular macromolecule catabolic process; GO:0051603 proteolysis involved in cellular protein catabolic process; GO:0044257 cellular protein catabolic process; GO:0019941 modification-dependent protein catabolic process; GO:0044267 cellular protein metabolic proc…		GO:0008233 peptidase activity; GO:0036459 thiol-dependent ubiquitinyl hydrolase activity; GO:0003824 catalytic activity; GO:0101005 ubiquitinyl hydrolase activity; GO:0070011 peptidase activity, acting on L-amino acid peptides; GO:0019783 ubiquitin-like protein-specific protease activity; GO:0008234 cysteine-type peptidase activity; GO:0016787 hydrolase activity;	Ubiquitin specific protease domain; Peptidase C19, ubiquitin carboxyl-terminal hydrolase;	O	KOG1868	Ubiquitin C-terminal hydrolase
A0A1J4MGY7	Dihydrolipoamide succinyltransferase component of 2-oxoglutaratedehydrogenase complex OS=Cryptosporidium andersoni OX=117008 GN=cand_018050	cand_018050	50.485	15.721	20.8	11	21	11	0.996	0.996	1.013	0.999	0.994	0.989	1.008	0.29386	mitochondria	GO:0072350 tricarboxylic acid metabolic process; GO:0055114 oxidation-reduction process; GO:0044281 small molecule metabolic process; GO:0044763 single-organism cellular process; GO:0006099 tricarboxylic acid cycle; GO:0044699 single-organism process; GO:0044238 primary metabolic process; GO:0045333 cellular respiration; GO:0044237 cellular metabolic process; GO:0071704 organic substance metaboli…	GO:1902494 catalytic complex; GO:0044464 cell part; GO:0005622 intracellular; GO:1990204 oxidoreductase complex; GO:0005737 cytoplasm; GO:0032991 macromolecular complex; GO:0044424 intracellular part; GO:0045252 oxoglutarate dehydrogenase complex; GO:1990234 transferase complex; GO:0043234 protein complex; GO:0005623 cell; GO:0045239 tricarboxylic acid cycle enzyme complex; GO:0044444 cytoplasmic…	GO:0016417 S-acyltransferase activity; GO:0016751 S-succinyltransferase activity; GO:0016746 transferase activity, transferring acyl groups; GO:0004149 dihydrolipoyllysine-residue succinyltransferase activity; GO:0003824 catalytic activity; GO:0016748 succinyltransferase activity; GO:0016740 transferase activity; GO:0016747 transferase activity, transferring acyl groups other than amino-acyl grou…	2-oxoacid dehydrogenase acyltransferase, catalytic domain; Single hybrid motif; Biotin/lipoyl attachment; Chloramphenicol acetyltransferase-like domain;	C	KOG0559	Dihydrolipoamide succinyltransferase (2-oxoglutarate dehydrogenase, E2 subunit)
A0A1J4MGZ3	Uncharacterized protein OS=Cryptosporidium andersoni OX=117008 GN=cand_003070	cand_003070	58.805	11.258	8	4	4	4	1.037	1.073	0.947	0.931	0.969	0.94	1.076	0.138315	cytoplasm					S	KOG3990	Uncharacterized conserved protein
A0A1J4MGZ4	60s ribosomal protein L10 OS=Cryptosporidium andersoni OX=117008 GN=cand_018130	cand_018130	25.379	4.9117	12.2	3	10	3	0.999	1.014	1.039	0.959	1.014	1.01	1.023	0.33994	extracellular	GO:0006518 peptide metabolic process; GO:0043043 peptide biosynthetic process; GO:0044267 cellular protein metabolic process; GO:0006807 nitrogen compound metabolic process; GO:0009058 biosynthetic process; GO:0043603 cellular amide metabolic process; GO:0044238 primary metabolic process; GO:1901566 organonitrogen compound biosynthetic process; GO:1901576 organic substance biosynthetic process; G…	GO:0005840 ribosome; GO:0043226 organelle; GO:0043229 intracellular organelle; GO:0043232 intracellular non-membrane-bounded organelle; GO:0044464 cell part; GO:0005622 intracellular; GO:0005737 cytoplasm; GO:0032991 macromolecular complex; GO:0044424 intracellular part; GO:1990904 ribonucleoprotein complex; GO:0005623 cell; GO:0030529 intracellular ribonucleoprotein complex; GO:0044444 cytoplasm…	GO:0003735 structural constituent of ribosome; GO:0005198 structural molecule activity;	Ribosomal protein L10e/L16;	J	KOG0857	60s ribosomal protein L10
A0A1J4MH01	Uncharacterized protein OS=Cryptosporidium andersoni OX=117008 GN=cand_003380	cand_003380	75.833	12.104	11.9	8	9	8	0.951	0.962	0.987	1.07	0.978	1.017	0.946	0.124497	mitochondria
A0A1J4MH05	Dual specificity protein phosphatase CDC14A OS=Cryptosporidium andersoni OX=117008 GN=cand_012500	cand_012500	51.764	5.953	7.7	4	5	4	0.975	0.98	1.032	1.041	1.004	1.011	0.977	0.33946	cytoplasm,nucleus	GO:0044267 cellular protein metabolic process; GO:0044238 primary metabolic process; GO:0006470 protein dephosphorylation; GO:0016311 dephosphorylation; GO:0044237 cellular metabolic process; GO:0006796 phosphate-containing compound metabolic process; GO:0071704 organic substance metabolic process; GO:0008152 metabolic process; GO:0006793 phosphorus metabolic process; GO:0044260 cellular macromol…		GO:0004725 protein tyrosine phosphatase activity; GO:0003824 catalytic activity; GO:0042578 phosphoric ester hydrolase activity; GO:0016791 phosphatase activity; GO:0016788 hydrolase activity, acting on ester bonds; GO:0016787 hydrolase activity; GO:0008138 protein tyrosine/serine/threonine phosphatase activity; GO:0004721 phosphoprotein phosphatase activity;	Protein-tyrosine phosphatase-like; Tyrosine specific protein phosphatases domain; Dual specificity phosphatase, catalytic domain; Dual specificity/tyrosine protein phosphatase, N-terminal;	V	KOG1720	Protein tyrosine phosphatase CDC14
A0A1J4MH12	Serine/threonine-protein phosphatase OS=Cryptosporidium andersoni OX=117008 GN=cand_018120	cand_018120	57.323	25.005	21.7	12	14	12	0.988	1.011	1.01	0.989	1.052	0.976	0.997	0.933	cytoplasm			GO:0016787 hydrolase activity; GO:0003824 catalytic activity;	Metallo-dependent phosphatase-like; Calcineurin-like phosphoesterase domain, ApaH type; Serine/threonine-specific protein phosphatase/bis(5-nucleosyl)-tetraphosphatase;	R	KOG0375	Serine-threonine phosphatase 2B, catalytic subunit
A0A1J4MH15	Uncharacterized protein OS=Cryptosporidium andersoni OX=117008 GN=cand_003210	cand_003210	71.39	3.0834	4	3	3	3	1.041	0.956	0.992	0.989	1.056	0.972	0.991	0.80532	cytoplasm
A0A1J4MH17	Protein phosphatase 2A regulatory B subunit OS=Cryptosporidium andersoni OX=117008 GN=cand_010320	cand_010320	78.645	0.81851	1.3	1	1	1									mitochondria	GO:0050794 regulation of cellular process; GO:0044700 single organism signaling; GO:0051716 cellular response to stimulus; GO:0007165 signal transduction; GO:0050789 regulation of biological process; GO:0007154 cell communication; GO:0044699 single-organism process; GO:0023052 signaling; GO:0050896 response to stimulus; GO:0009987 cellular process; GO:0065007 biological regulation;	GO:1902494 catalytic complex; GO:0044464 cell part; GO:0005622 intracellular; GO:0008287 protein serine/threonine phosphatase complex; GO:0032991 macromolecular complex; GO:0044424 intracellular part; GO:0005623 cell; GO:1903293 phosphatase complex; GO:0000159 protein phosphatase type 2A complex;	GO:0098772 molecular function regulator; GO:0030234 enzyme regulator activity; GO:0005488 binding; GO:0019888 protein phosphatase regulator activity; GO:0019208 phosphatase regulator activity;	Armadillo-type fold;	T	KOG2085	Serine/threonine protein phosphatase 2A, regulatory subunit
A0A1J4MH20	Anamorsin homolog OS=Cryptosporidium andersoni OX=117008 GN=cand_018200	cand_018200	30.076	5.7781	13	4	7	4	0.992	1.015	0.976	1.001	0.997	0.994	0.997	0.79924	cytoplasm	GO:0006790 sulfur compound metabolic process; GO:0044085 cellular component biogenesis; GO:0051188 cofactor biosynthetic process; GO:0016043 cellular component organization; GO:0008152 metabolic process; GO:0031163 metallo-sulfur cluster assembly; GO:0022607 cellular component assembly; GO:0016226 iron-sulfur cluster assembly; GO:0009058 biosynthetic process; GO:0009987 cellular process; GO:00442…	GO:0044424 intracellular part; GO:0005623 cell; GO:0044464 cell part; GO:0005622 intracellular; GO:0005737 cytoplasm;	GO:0051536 iron-sulfur cluster binding; GO:0005488 binding; GO:0051540 metal cluster binding;		S	KOG4020	Protein DRE2, required for cell viability
A0A1J4MH21	40s ribosomal protein S11 OS=Cryptosporidium andersoni OX=117008 GN=cand_019270	cand_019270	19.427	23.972	48.8	9	17	9	1.026	1.015	1.018	0.994	0.984	0.999	1.028	0.007757	cytoplasm	GO:0006518 peptide metabolic process; GO:0043043 peptide biosynthetic process; GO:0044267 cellular protein metabolic process; GO:0006807 nitrogen compound metabolic process; GO:0009058 biosynthetic process; GO:0043603 cellular amide metabolic process; GO:0044238 primary metabolic process; GO:1901566 organonitrogen compound biosynthetic process; GO:1901576 organic substance biosynthetic process; G…	GO:0005840 ribosome; GO:0043226 organelle; GO:0043229 intracellular organelle; GO:0043232 intracellular non-membrane-bounded organelle; GO:0044464 cell part; GO:0005622 intracellular; GO:0005737 cytoplasm; GO:0032991 macromolecular complex; GO:0044424 intracellular part; GO:1990904 ribonucleoprotein complex; GO:0005623 cell; GO:0030529 intracellular ribonucleoprotein complex; GO:0044444 cytoplasm…	GO:0003735 structural constituent of ribosome; GO:0005198 structural molecule activity;	Nucleic acid-binding, OB-fold; 40S ribosomal protein S11, N-terminal;	J	KOG1728	40S ribosomal protein S11
A0A1J4MH27	Uncharacterized protein OS=Cryptosporidium andersoni OX=117008 GN=cand_018170	cand_018170	16.822	2.4273	8.1	1	1	1	0.993	1.052	0.99	1.032	1.035	0.908	1.02	0.67536	cytoplasm,nucleus				EF-hand domain pair;
A0A1J4MH39	Uncharacterized protein OS=Cryptosporidium andersoni OX=117008 GN=cand_018030	cand_018030	337.81	6.1355	1.5	5	5	5	1.078	0.976	0.967	0.951	1.033	1.039	0.999	0.98208	cytoplasm,nucleus	GO:0006725 cellular aromatic compound metabolic process; GO:0001522 pseudouridine synthesis; GO:1901360 organic cyclic compound metabolic process; GO:0006807 nitrogen compound metabolic process; GO:0044238 primary metabolic process; GO:0009451 RNA modification; GO:0044237 cellular metabolic process; GO:0071704 organic substance metabolic process; GO:0016070 RNA metabolic process; GO:0008152 metab…		GO:0097159 organic cyclic compound binding; GO:1901363 heterocyclic compound binding; GO:0003723 RNA binding; GO:0016853 isomerase activity; GO:0003824 catalytic activity; GO:0005488 binding; GO:0003676 nucleic acid binding; GO:0005515 protein binding; GO:0016866 intramolecular transferase activity; GO:0009982 pseudouridine synthase activity;	Pseudouridine synthase, catalytic domain; TRAF-like; MATH/TRAF domain;
A0A1J4MH60	Transcription elongation factor TFIIS OS=Cryptosporidium ubiquitum OX=857276 GN=cubi_03665	cubi_03665	38.539	-2	13.5	5	6	1									nucleus	GO:0050794 regulation of cellular process; GO:0006725 cellular aromatic compound metabolic process; GO:0097659 nucleic acid-templated transcription; GO:0060255 regulation of macromolecule metabolic process; GO:0019219 regulation of nucleobase-containing compound metabolic process; GO:0009058 biosynthetic process; GO:0044237 cellular metabolic process; GO:0071704 organic substance metabolic proces…	GO:0043226 organelle; GO:0043231 intracellular membrane-bounded organelle; GO:0043229 intracellular organelle; GO:0005634 nucleus; GO:0044464 cell part; GO:0005622 intracellular; GO:0044424 intracellular part; GO:0043227 membrane-bounded organelle; GO:0005623 cell;	GO:0097159 organic cyclic compound binding; GO:1901363 heterocyclic compound binding; GO:0046914 transition metal ion binding; GO:0005488 binding; GO:0003676 nucleic acid binding; GO:0043167 ion binding; GO:0046872 metal ion binding; GO:0043169 cation binding; GO:0008270 zinc ion binding;	Zinc finger, TFIIS-type; Transcription factor IIS, N-terminal; Transcription elongation factor S-II, central domain;	K	KOG1105	Transcription elongation factor TFIIS/Cofactor of enhancer-binding protein Sp1
A0A1J4MH64	Uncharacterized protein OS=Cryptosporidium andersoni OX=117008 GN=cand_013060	cand_013060	311.43	1.2093	1.1	3	3	3									plasma membrane				Nucleolar pre-ribosomal-associated protein 1, C-terminal domain;
A0A1J4MH75	Uncharacterized protein OS=Cryptosporidium andersoni OX=117008 GN=cand_013140	cand_013140	50.493	6.0153	9.2	5	5	5	0.99	1.019	0.974	0.987	1.013	1.003	0.993	0.67826	cytoplasm			GO:0005515 protein binding; GO:0005488 binding;	WD40-repeat-containing domain; WD40/YVTN repeat-like-containing domain; Quinoprotein alcohol dehydrogenase-like superfamily;
A0A1J4MHA5	40s ribosomal protein s9 OS=Cryptosporidium ubiquitum OX=857276 GN=cubi_03412	cubi_03412	23.122	1.199	12.1	3	5	1									cytoplasm	GO:0006518 peptide metabolic process; GO:0043043 peptide biosynthetic process; GO:0044267 cellular protein metabolic process; GO:0006807 nitrogen compound metabolic process; GO:0009058 biosynthetic process; GO:0043603 cellular amide metabolic process; GO:0044238 primary metabolic process; GO:1901566 organonitrogen compound biosynthetic process; GO:1901576 organic substance biosynthetic process; G…	GO:0043229 intracellular organelle; GO:0005840 ribosome; GO:0043232 intracellular non-membrane-bounded organelle; GO:0015935 small ribosomal subunit; GO:0005737 cytoplasm; GO:0044446 intracellular organelle part; GO:0032991 macromolecular complex; GO:0044424 intracellular part; GO:0005623 cell; GO:0044422 organelle part; GO:0043228 non-membrane-bounded organelle; GO:0043226 organelle; GO:0044464 …	GO:0097159 organic cyclic compound binding; GO:1901363 heterocyclic compound binding; GO:0003723 RNA binding; GO:0005488 binding; GO:0003676 nucleic acid binding; GO:0005198 structural molecule activity; GO:0003735 structural constituent of ribosome; GO:0019843 rRNA binding;	Ribosomal protein S4/S9, N-terminal; RNA-binding S4 domain;	J	KOG3301	Ribosomal protein S4
A0A1J4MHG5	PH domain-containing protein OS=Cryptosporidium ubiquitum OX=857276 GN=cubi_03504	cubi_03504	475.25	1.1037	4.5	22	47	1	1.041	0.916	0.965	1.033	0.989	1.051	0.951	0.28098	cytoplasm				PH domain-like;
A0A1J4MHI0	CS domain-containing protein OS=Cryptosporidium andersoni OX=117008 GN=cand_012430	cand_012430	36.266	19.317	31.9	12	22	12	0.996	1.025	1.014	1.014	0.993	0.976	1.017	0.27912	cytoplasm				CS domain; NudC N-terminal domain; HSP20-like chaperone;	T	KOG2265	Nuclear distribution protein NUDC
A0A1J4MHI3	SAC3 GANP family protein OS=Cryptosporidium andersoni OX=117008 GN=cand_003060	cand_003060	33.091	4.4056	9.2	3	3	3	1.008	1.038	1.023	1.041	0.982	0.985	1.02	0.38222	cytoplasm,nucleus				CSN8/PSMD8/EIF3K;	O	KOG3151	26S proteasome regulatory complex, subunit RPN12/PSMD8
A0A1J4MHL5	Uncharacterized protein OS=Cryptosporidium andersoni OX=117008 GN=cand_012750	cand_012750	34.575	11.137	10.8	3	7	3	0.995	0.974	0.949	1.02	1.077	0.977	0.949	0.175859	cytoplasm				START-like domain;
A0A1J4MHP1	Uncharacterized protein OS=Cryptosporidium andersoni OX=117008 GN=cand_012990	cand_012990	69.155	13.652	5.8	3	3	3	0.976	0.975	0.998	0.999	1.037	0.939	0.991	0.80244	plasma membrane
A0A1J4MHP7	Uncharacterized protein OS=Cryptosporidium ubiquitum OX=857276 GN=cubi_03556	cubi_03556	68.856	1.267	6.4	4	9	1	0.914	1.069	0.967	1.017	1.024	1.011	0.967	0.51454	plasma membrane				DNAJ-containing protein, X-domain; DnaJ domain;	O	KOG0691	Molecular chaperone (DnaJ superfamily)
A0A1J4MHQ1	Eukaryotic translation initiation factor 3 subunit G OS=Cryptosporidium andersoni OX=117008 GN=cand_013070	cand_013070	36.49	12.859	21	8	12	8	1.013	0.966	1.065	1.005	1.023	1.001	1.005	0.8919	nucleus		GO:0044464 cell part; GO:0005622 intracellular; GO:0005737 cytoplasm; GO:0032991 macromolecular complex; GO:0044424 intracellular part; GO:0043234 protein complex; GO:0005623 cell; GO:0044444 cytoplasmic part; GO:0005852 eukaryotic translation initiation factor 3 complex;	GO:0097159 organic cyclic compound binding; GO:1901363 heterocyclic compound binding; GO:0003723 RNA binding; GO:0008135 translation factor activity, RNA binding; GO:1901265 nucleoside phosphate binding; GO:0005488 binding; GO:0003676 nucleic acid binding; GO:0003743 translation initiation factor activity; GO:0000166 nucleotide binding; GO:0036094 small molecule binding;	RNA recognition motif domain; Eukaryotic translation initiation factor 3 subunit G, N-terminal; eIF3G, RNA recognition motif; Nucleotide-binding alpha-beta plait domain;	J	KOG0122	Translation initiation factor 3, subunit g (eIF-3g)
A0A1J4MHR3	Uncharacterized protein OS=Cryptosporidium andersoni OX=117008 GN=cand_012390	cand_012390	377.97	23.619	5.7	20	23	20	1.017	0.973	1.019	0.997	0.991	1.009	1.004	0.82384	plasma membrane				Ubiquitin-related domain;
A0A1J4MHR7	Calpain like thiol protease OS=Cryptosporidium ubiquitum OX=857276 GN=cubi_03357	cubi_03357	108.06	-2	1.3	1	1	1	1.029	1.016	0.875	1.069	1.022	0.986	0.949	0.39372	nucleus	GO:0006508 proteolysis; GO:0008152 metabolic process; GO:0043170 macromolecule metabolic process; GO:0019538 protein metabolic process; GO:0044238 primary metabolic process; GO:0071704 organic substance metabolic process;	GO:0005623 cell; GO:0005622 intracellular; GO:0044464 cell part;	GO:0004175 endopeptidase activity; GO:0004198 calcium-dependent cysteine-type endopeptidase activity; GO:0008233 peptidase activity; GO:0003824 catalytic activity; GO:0070011 peptidase activity, acting on L-amino acid peptides; GO:0016787 hydrolase activity; GO:0008234 cysteine-type peptidase activity; GO:0004197 cysteine-type endopeptidase activity;	Peptidase C2, calpain, catalytic domain;	OT	KOG0045	Cytosolic Ca2+-dependent cysteine protease (calpain), large subunit (EF-Hand protein superfamily)
A0A1J4MHV2	Uncharacterized protein OS=Cryptosporidium andersoni OX=117008 GN=cand_017680	cand_017680	15.025	2.9726	8.8	1	1	1	1.184	1.222	1.118	0.846	0.853	0.847	1.384	0.0064401	cytoplasm
A0A1J4MHW3	Uncharacterized protein OS=Cryptosporidium andersoni OX=117008 GN=cand_017760	cand_017760	22.785	5.4905	23.6	5	6	5	1.068	1.033	1	1	0.925	1.043	1.045	0.326	cytoplasm
A0A1J4MHX2	Thrombospondin type 1 domain-containing protein OS=Cryptosporidium andersoni OX=117008 GN=cand_017670	cand_017670	76.693	6.4176	4.7	3	3	3	0.944	0.975	1.122	0.979	0.949	1.04	1.025	0.7281	extracellular					W	KOG3539	Spondins, extracellular matrix proteins
A0A1J4MHX7	Prolyl-tRNA synthetase family protein OS=Cryptosporidium andersoni OX=117008 GN=cand_017920	cand_017920	78.909	23.429	19.1	13	19	13	1.005	0.995	0.987	1.025	1.039	0.981	0.981	0.35412	cytoplasm	GO:0006518 peptide metabolic process; GO:0006725 cellular aromatic compound metabolic process; GO:0044267 cellular protein metabolic process; GO:0044699 single-organism process; GO:0009058 biosynthetic process; GO:1901566 organonitrogen compound biosynthetic process; GO:0043039 tRNA aminoacylation; GO:0044237 cellular metabolic process; GO:0071704 organic substance metabolic process; GO:0008152 m…	GO:0044424 intracellular part; GO:0005623 cell; GO:0044464 cell part; GO:0005622 intracellular; GO:0005737 cytoplasm;	GO:0016876 ligase activity, forming aminoacyl-tRNA and related compounds; GO:0005524 ATP binding; GO:0002161 aminoacyl-tRNA editing activity; GO:1901265 nucleoside phosphate binding; GO:0052689 carboxylic ester hydrolase activity; GO:0016875 ligase activity, forming carbon-oxygen bonds; GO:0016874 ligase activity; GO:0001882 nucleoside binding; GO:0043167 ion binding; GO:0016787 hydrolase activit…	Aminoacyl-tRNA synthetase, class II (G/ P/ S/T); Proline-tRNA ligase, class II, C-terminal; Prolyl-tRNA synthetase, catalytic domain; Anticodon-binding; Prolyl-tRNA synthetase, class II; Aminoacyl-tRNA synthetase, class II; YbaK/aminoacyl-tRNA synthetase-associated domain;	J	KOG4163	Prolyl-tRNA synthetase
A0A1J4MI03	Uncharacterized protein OS=Cryptosporidium andersoni OX=117008 GN=cand_011800	cand_011800	53.655	1.7197	4.7	3	3	3	0.953	1.055	0.994	1.001	0.988	1.007	1.002	0.97104	cytoplasm
A0A1J4MI05	Thrombospondin type 1 domain-containing protein OS=Cryptosporidium andersoni OX=117008 GN=cand_017660	cand_017660	56.503	10.491	7.6	4	8	4	1.019	1.011	0.981	0.998	1.021	0.959	1.011	0.6318	extracellular
A0A1J4MI61	Signal recognition particle subunit SRP72 OS=Cryptosporidium andersoni OX=117008 GN=cand_012080	cand_012080	79.364	34.42	17.5	11	14	11	0.963	1.041	1.067	0.967	0.983	0.984	1.047	0.22768	nucleus	GO:0046907 intracellular transport; GO:0072599 establishment of protein localization to endoplasmic reticulum; GO:0072594 establishment of protein localization to organelle; GO:0072657 protein localization to membrane; GO:0045047 protein targeting to ER; GO:0071702 organic substance transport; GO:0006613 cotranslational protein targeting to membrane; GO:0015031 protein transport; GO:0051641 cellu…	GO:0044464 cell part; GO:0005622 intracellular; GO:0048500 signal recognition particle; GO:0005737 cytoplasm; GO:0032991 macromolecular complex; GO:0044424 intracellular part; GO:1990904 ribonucleoprotein complex; GO:0030529 intracellular ribonucleoprotein complex; GO:0005623 cell; GO:0044444 cytoplasmic part;	GO:0097159 organic cyclic compound binding; GO:1901363 heterocyclic compound binding; GO:0003723 RNA binding; GO:0005488 binding; GO:0003676 nucleic acid binding; GO:0005515 protein binding; GO:0008312 7S RNA binding;	Tetratricopeptide-like helical domain; Signal recognition particle, SRP72 subunit, RNA-binding; Tetratricopeptide repeat-containing domain;	U	KOG2376	Signal recognition particle, subunit Srp72
A0A1J4MI84	Uncharacterized protein OS=Cryptosporidium andersoni OX=117008 GN=cand_012320	cand_012320	115.49	48.696	18	20	34	20	0.983	1.045	1.019	0.978	0.98	0.984	1.036	0.190701	extracellular
A0A1J4MI91	Uncharacterized protein OS=Cryptosporidium andersoni OX=117008 GN=cand_010250	cand_010250	46.558	2.5298	4.5	2	3	2	1.023	1.06	0.99	0.99	0.991	0.962	1.044	0.122757	extracellular
A0A1J4MII4	Aspartate-tRNA ligase OS=Cryptosporidium ubiquitum OX=857276 GN=cubi_02826	cubi_02826	60.96	2.0853	7	4	5	1	0.962	0.98	1.037	0.981	1.007	1.038	0.984	0.5987	cytoplasm,nucleus	GO:0006518 peptide metabolic process; GO:0006725 cellular aromatic compound metabolic process; GO:0044267 cellular protein metabolic process; GO:0044699 single-organism process; GO:0006422 aspartyl-tRNA aminoacylation; GO:0009058 biosynthetic process; GO:1901566 organonitrogen compound biosynthetic process; GO:0043039 tRNA aminoacylation; GO:0044237 cellular metabolic process; GO:0071704 organic …	GO:0044424 intracellular part; GO:0005623 cell; GO:0044464 cell part; GO:0005622 intracellular; GO:0005737 cytoplasm;	GO:0016876 ligase activity, forming aminoacyl-tRNA and related compounds; GO:0005524 ATP binding; GO:1901265 nucleoside phosphate binding; GO:0004815 aspartate-tRNA ligase activity; GO:0016875 ligase activity, forming carbon-oxygen bonds; GO:0016874 ligase activity; GO:0001882 nucleoside binding; GO:0043167 ion binding; GO:0000166 nucleotide binding; GO:0097159 organic cyclic compound binding; GO…	Nucleic acid-binding, OB-fold; Aminoacyl-tRNA synthetase, class II (D/K/N); Aminoacyl-tRNA synthetase, class II;	J	KOG0556	Aspartyl-tRNA synthetase
A0A1J4MIK7	Uncharacterized protein OS=Cryptosporidium ubiquitum OX=857276 GN=cubi_02850	cubi_02850	172.33	8.4731	1.9	2	3	2	1.003	0.986	1.075	0.95	0.982	1.019	1.038	0.32542	extracellular				Fibrinogen, alpha/beta/gamma chain, C-terminal globular domain; Ricin B, lectin domain; LCCL domain; Galactose-binding domain-like;	S	KOG3017	Defense-related protein containing SCP domain
A0A1J4MIL2	Proteasome cyclosome repeat family protein OS=Cryptosporidium andersoni OX=117008 GN=cand_019310	cand_019310	123.55	49.356	15.9	18	29	18	0.999	0.983	0.985	0.997	1.001	1.002	0.989	0.104765	nucleus	GO:0050789 regulation of biological process; GO:0080090 regulation of primary metabolic process; GO:0060255 regulation of macromolecule metabolic process; GO:0051246 regulation of protein metabolic process; GO:0009894 regulation of catabolic process; GO:0019222 regulation of metabolic process; GO:0042176 regulation of protein catabolic process; GO:0065007 biological regulation;	GO:1902494 catalytic complex; GO:0000502 proteasome complex; GO:0044464 cell part; GO:0005622 intracellular; GO:0032991 macromolecular complex; GO:0044424 intracellular part; GO:1905368 peptidase complex; GO:0005623 cell; GO:0043234 protein complex; GO:1905369 endopeptidase complex;	GO:0030234 enzyme regulator activity; GO:0098772 molecular function regulator; GO:0005488 binding;	Armadillo-like helical; Armadillo-type fold;	O	KOG2062	26S proteasome regulatory complex, subunit RPN2/PSMD1
A0A1J4MIR8	Protein kinase domain-containing protein OS=Cryptosporidium andersoni OX=117008 GN=cand_010260	cand_010260	47.462	14.092	9.8	3	3	3									cytoplasm	GO:0016310 phosphorylation; GO:0044267 cellular protein metabolic process; GO:0044238 primary metabolic process; GO:0044237 cellular metabolic process; GO:0006796 phosphate-containing compound metabolic process; GO:0071704 organic substance metabolic process; GO:0008152 metabolic process; GO:0006468 protein phosphorylation; GO:0006793 phosphorus metabolic process; GO:0044260 cellular macromolecul…		GO:0005524 ATP binding; GO:1901265 nucleoside phosphate binding; GO:0016773 phosphotransferase activity, alcohol group as acceptor; GO:0001882 nucleoside binding; GO:0043167 ion binding; GO:0004672 protein kinase activity; GO:0000166 nucleotide binding; GO:0097159 organic cyclic compound binding; GO:1901363 heterocyclic compound binding; GO:0032549 ribonucleoside binding; GO:0097367 carbohydrate …	Protein kinase domain; Protein kinase-like domain;	G	KOG0658	Glycogen synthase kinase-3
A0A1J4MIT8	SNF2 family N-terminal domain-containing protein OS=Cryptosporidium andersoni OX=117008 GN=cand_017500	cand_017500	230.76	16.053	2.5	4	4	4	1.094	0.976	1.15	0.892	0.972	0.959	1.141	0.078863	nucleus			GO:0005524 ATP binding; GO:1901265 nucleoside phosphate binding; GO:0001882 nucleoside binding; GO:0043167 ion binding; GO:0000166 nucleotide binding; GO:0097159 organic cyclic compound binding; GO:1901363 heterocyclic compound binding; GO:0032549 ribonucleoside binding; GO:0097367 carbohydrate derivative binding; GO:0032553 ribonucleotide binding; GO:0005488 binding; GO:0032550 purine ribonucleo…	P-loop containing nucleoside triphosphate hydrolase; Chromo/chromo shadow domain; Domain of unknown function DUF4208; SNF2-related, N-terminal domain; Chromo domain; Chromo domain-like; Helicase superfamily 1/2, ATP-binding domain; Helicase, C-terminal;	K	KOG0384	Chromodomain-helicase DNA-binding protein
A0A1J4MIX1	Aspartyl protease family protein OS=Cryptosporidium andersoni OX=117008 GN=cand_017480	cand_017480	88.828	28.43	16.6	15	25	15	0.907	0.908	0.897	1.078	1.072	1.107	0.833	6.3593e-05	extracellular	GO:0006508 proteolysis; GO:0008152 metabolic process; GO:0043170 macromolecule metabolic process; GO:0019538 protein metabolic process; GO:0044238 primary metabolic process; GO:0071704 organic substance metabolic process;		GO:0004175 endopeptidase activity; GO:0008233 peptidase activity; GO:0003824 catalytic activity; GO:0004190 aspartic-type endopeptidase activity; GO:0070011 peptidase activity, acting on L-amino acid peptides; GO:0016787 hydrolase activity; GO:0070001 aspartic-type peptidase activity;	Xylanase inhibitor, C-terminal; Peptidase family A1 domain; Aspartic peptidase domain; Xylanase inhibitor, N-terminal;	O	KOG1339	Aspartyl protease
A0A1J4MIX7	Uncharacterized protein OS=Cryptosporidium andersoni OX=117008 GN=cand_017390	cand_017390	42.955	10.357	9.4	4	4	3	0.923	0.898	0.96	1.108	0.924	1.081	0.893	0.141138	plasma membrane
A0A1J4MIY6	Uncharacterized protein OS=Cryptosporidium andersoni OX=117008 GN=cand_017380	cand_017380	131.22	23.029	8.1	10	11	10	1.032	1	0.963	1.01	0.995	0.98	1.003	0.89656	Golgi apparatus
A0A1J4MIZ8	Uncharacterized protein OS=Cryptosporidium andersoni OX=117008 GN=cand_017540	cand_017540	69.828	21.624	15.7	9	10	9	1.025	1.004	0.996	1.003	0.939	1.049	1.011	0.7313	mitochondria
A0A1J4MJ06	Uncharacterized protein OS=Cryptosporidium andersoni OX=117008 GN=cand_017360	cand_017360	91.849	28.88	16.2	13	30	13	1.011	1.002	0.997	0.994	1.005	1.001	1.003	0.55734	extracellular
A0A1J4MJ10	Uncharacterized protein OS=Cryptosporidium andersoni OX=117008 GN=cand_010110	cand_010110	98.736	16.702	8.5	7	8	7	1.035	0.925	0.967	0.983	0.999	1.053	0.964	0.39484	plasma membrane			GO:0016787 hydrolase activity; GO:0042578 phosphoric ester hydrolase activity; GO:0003824 catalytic activity; GO:0016788 hydrolase activity, acting on ester bonds;	SAC domain;	I	KOG1889	Putative phosphoinositide phosphatase
A0A1J4MJ22	Uncharacterized protein OS=Cryptosporidium andersoni OX=117008 GN=cand_003020	cand_003020	102.33	28.002	14.5	14	38	14	0.995	1.014	0.995	0.99	1.017	0.995	1.001	0.94992	extracellular				Heat shock protein 70kD, C-terminal domain;	O	KOG0104	Molecular chaperones GRP170/SIL1, HSP70 superfamily
A0A1J4MJ41	Uncharacterized protein OS=Cryptosporidium andersoni OX=117008 GN=cand_003410	cand_003410	58.108	6.7613	6.6	4	5	4	0.968	1.029	1.036	0.96	0.984	1.039	1.017	0.62716	nucleus				Nucleoporin, NSP1-like, C-terminal;
A0A1J4MJ97	Uncharacterized protein OS=Cryptosporidium andersoni OX=117008 GN=cand_018220	cand_018220	138.36	20.878	8.7	12	15	12	1.008	1	0.986	0.966	1.01	1.03	0.996	0.86316	nucleus
A0A1J4MJH2	Heat shock protein 70 OS=Cryptosporidium andersoni OX=117008 GN=cand_005090	cand_005090	72.206	132.92	40.5	31	123	2	0.993	0.937	0.993	1.033	1.005	1.001	0.962	0.145642	endoplasmic reticulum				Heat shock protein 70kD, C-terminal domain; Heat shock protein 70kD, peptide-binding domain;	O	KOG0100	Molecular chaperones GRP78/BiP/KAR2, HSP70 superfamily
A0A1J4MJJ0	Phosphatidate cytidylyltransferase OS=Cryptosporidium andersoni OX=117008 GN=cand_004990	cand_004990	50.11	1.3196	2	1	1	1	0.959	0.963	1.07	1.062	0.926	1.021	0.994	0.92658	plasma membrane		GO:0016020 membrane;	GO:0070567 cytidylyltransferase activity; GO:0004605 phosphatidate cytidylyltransferase activity; GO:0016779 nucleotidyltransferase activity; GO:0003824 catalytic activity; GO:0016740 transferase activity; GO:0016772 transferase activity, transferring phosphorus-containing groups;		I	KOG1440	CDP-diacylglycerol synthase
A0A1J4MJK4	Uncharacterized protein OS=Cryptosporidium andersoni OX=117008 GN=cand_005420	cand_005420	18.211	10.156	31.2	4	6	4	1.026	0.976	0.999	1.035	0.961	1	1.002	0.9444	plasma membrane	GO:0006810 transport; GO:0051179 localization; GO:0016192 vesicle-mediated transport; GO:0051234 establishment of localization;	GO:0031224 intrinsic component of membrane; GO:0016020 membrane; GO:0016021 integral component of membrane; GO:0044425 membrane part;		Synaptobrevin;
A0A1J4MJK7	LCCL domain-containing protein OS=Cryptosporidium andersoni OX=117008 GN=cand_005160	cand_005160	182.56	125.14	21.3	30	67	29	0.986	1.016	1.003	1.007	0.999	0.995	1.001	0.89878	plasma membrane				Fibrinogen, alpha/beta/gamma chain, C-terminal globular domain; Coagulation factor 5/8 C-terminal domain; Ricin B, lectin domain; LCCL domain; Galactose-binding domain-like;
A0A1J4MJM3	Uncharacterized protein OS=Cryptosporidium andersoni OX=117008 GN=cand_005050	cand_005050	36.141	47.002	33.1	13	50	13	1.015	0.961	0.986	0.986	0.993	1.039	0.981	0.45738	extracellular
A0A1J4MJN1	60S ribosomal protein L18a OS=Cryptosporidium andersoni OX=117008 GN=cand_005140	cand_005140	21.283	20.533	34.8	6	22	6	1.022	1.016	1.015	0.966	0.98	0.964	1.049	0.0010202	cytoplasm	GO:0006518 peptide metabolic process; GO:0043043 peptide biosynthetic process; GO:0044267 cellular protein metabolic process; GO:0006807 nitrogen compound metabolic process; GO:0009058 biosynthetic process; GO:0043603 cellular amide metabolic process; GO:0044238 primary metabolic process; GO:1901566 organonitrogen compound biosynthetic process; GO:1901576 organic substance biosynthetic process; G…	GO:0005840 ribosome; GO:0043226 organelle; GO:0043229 intracellular organelle; GO:0043232 intracellular non-membrane-bounded organelle; GO:0044464 cell part; GO:0005622 intracellular; GO:0005737 cytoplasm; GO:0032991 macromolecular complex; GO:0044424 intracellular part; GO:1990904 ribonucleoprotein complex; GO:0005623 cell; GO:0030529 intracellular ribonucleoprotein complex; GO:0044444 cytoplasm…	GO:0003735 structural constituent of ribosome; GO:0005198 structural molecule activity;	Ribosomal protein 50S-L18Ae/60S-L20/60S-L18A;	J	KOG0829	60S ribosomal protein L18A
A0A1J4MJS3	Uncharacterized protein OS=Cryptosporidium ubiquitum OX=857276 GN=cubi_00033	cubi_00033	96.922	-2	1	1	1	1	1.126	0.923	1.037	0.922	0.996	1.016	1.052	0.49952	nucleus					J	KOG2256	Predicted protein involved in nuclear export of pre-ribosomes
A0A1J4MJS4	Notch receptor protein OS=Cryptosporidium ubiquitum OX=857276 GN=cubi_03505	cubi_03505	58.455	1.011	1.5	1	1	1	1.06	0.857	1.008	0.956	1.036	1.082	0.952	0.51612	plasma membrane				Notch domain;	T	KOG1217	Fibrillins and related proteins containing Ca2+-binding EGF-like domains
A0A1J4MK76	3 exoribonuclease family protein OS=Cryptosporidium andersoni OX=117008 GN=cand_005230	cand_005230	32.596	5.7034	8.7	2	3	2	0.993	0.907	1.001	0.952	1.145	1.001	0.936	0.37332	cytoplasm				Exoribonuclease, phosphorolytic domain 1; Ribosomal protein S5 domain 2-type fold;	J	KOG1613	Exosomal 3'-5' exoribonuclease complex, subunit Rrp43
A0A1J4MK87	Uncharacterized protein OS=Cryptosporidium andersoni OX=117008 GN=cand_017930	cand_017930	64.26	20.861	14.2	8	15	8	0.986	0.948	0.975	1.026	1.017	0.997	0.957	0.037844	cytoplasm
A0A1J4MKB0	Phosphoglucomutase-1 protein OS=Cryptosporidium andersoni OX=117008 GN=cand_002950	cand_002950	63.257	22.8	12.8	7	25	7	1.015	0.985	0.997	0.995	0.991	1.011	1	0.99726	cytoplasm	GO:0008152 metabolic process; GO:0005975 carbohydrate metabolic process; GO:0044238 primary metabolic process; GO:0071704 organic substance metabolic process;		GO:0000287 magnesium ion binding; GO:0016853 isomerase activity; GO:0003824 catalytic activity; GO:0005488 binding; GO:0016868 intramolecular transferase activity, phosphotransferases; GO:0043167 ion binding; GO:0046872 metal ion binding; GO:0043169 cation binding; GO:0016866 intramolecular transferase activity;	Alpha-D-phosphohexomutase, alpha/beta/alpha domain III; Alpha-D-phosphohexomutase, C-terminal; Alpha-D-phosphohexomutase, alpha/beta/alpha domain II; Alpha-D-phosphohexomutase, alpha/beta/alpha I/II/III; Alpha-D-phosphohexomutase, alpha/beta/alpha domain I;	G	KOG0625	Phosphoglucomutase
A0A1J4MKB3	ADP-ribosylation factor-like protein 2 OS=Cryptosporidium ubiquitum OX=857276 GN=cubi_00016	cubi_00016	19.408	2.1668	6.4	1	1	1	1.016	0.898	1.067	1.093	0.92	1.003	0.988	0.87684	cytoplasm	GO:0050794 regulation of cellular process; GO:0044700 single organism signaling; GO:0051716 cellular response to stimulus; GO:0007165 signal transduction; GO:0050789 regulation of biological process; GO:0007154 cell communication; GO:0035556 intracellular signal transduction; GO:0044699 single-organism process; GO:0007264 small GTPase mediated signal transduction; GO:0023052 signaling; GO:0050896…	GO:0005623 cell; GO:0005622 intracellular; GO:0044464 cell part;	GO:1901265 nucleoside phosphate binding; GO:0001882 nucleoside binding; GO:0043167 ion binding; GO:0000166 nucleotide binding; GO:0097159 organic cyclic compound binding; GO:1901363 heterocyclic compound binding; GO:0032549 ribonucleoside binding; GO:0097367 carbohydrate derivative binding; GO:0032553 ribonucleotide binding; GO:0005488 binding; GO:0032550 purine ribonucleoside binding; GO:0043168…	Small GTP-binding protein domain; P-loop containing nucleoside triphosphate hydrolase;	UZ	KOG0073	GTP-binding ADP-ribosylation factor-like protein ARL2
A0A1J4MKB8	PAB-dependent poly-specific ribonuclease subunit 3 OS=Cryptosporidium andersoni OX=117008 GN=cand_003030	cand_003030	76.473	15.328	13.4	9	10	9	1	0.976	1.036	1.027	0.988	0.994	1.001	0.9701	cytoplasm	GO:0016310 phosphorylation; GO:0044267 cellular protein metabolic process; GO:0044238 primary metabolic process; GO:0044237 cellular metabolic process; GO:0006796 phosphate-containing compound metabolic process; GO:0071704 organic substance metabolic process; GO:0008152 metabolic process; GO:0006468 protein phosphorylation; GO:0006793 phosphorus metabolic process; GO:0044260 cellular macromolecul…		GO:0005524 ATP binding; GO:1901265 nucleoside phosphate binding; GO:0016773 phosphotransferase activity, alcohol group as acceptor; GO:0001882 nucleoside binding; GO:0043167 ion binding; GO:0004672 protein kinase activity; GO:0000166 nucleotide binding; GO:0097159 organic cyclic compound binding; GO:1901363 heterocyclic compound binding; GO:0032549 ribonucleoside binding; GO:0097367 carbohydrate …	Protein kinase domain; Protein kinase-like domain;	A	KOG3741	Poly(A) ribonuclease subunit
A0A1J4MKC4	Snf2 Rad54 helicase family protein OS=Cryptosporidium andersoni OX=117008 GN=cand_003550	cand_003550	74.36	3.8391	7	5	5	3	1.057	0.97	1.005	1.055	0.92	0.999	1.02	0.68826	nucleus			GO:0005515 protein binding; GO:0005488 binding;	Chromo domain; Chromo domain-like; Armadillo-type fold; Chromo/chromo shadow domain; Bromodomain;	K	KOG1474	Transcription initiation factor TFIID, subunit BDF1 and related bromodomain proteins
A0A1J4MKE3	Uncharacterized protein OS=Cryptosporidium andersoni OX=117008 GN=cand_003170	cand_003170	105.15	39.165	18	18	33	16	1.018	1.019	1.031	1	0.976	0.958	1.046	0.026622	extracellular
A0A1J4MKF5	Uncharacterized protein OS=Cryptosporidium andersoni OX=117008 GN=cand_003330	cand_003330	59.179	5.4924	7.1	4	4	4	1.019	1.004	1.021	0.942	1.001	0.996	1.036	0.153759	cytoplasm,nucleus			GO:0005515 protein binding; GO:0005488 binding;	Bromodomain;
A0A1J4MKG3	Phosphoglycerate mutase family protein OS=Cryptosporidium andersoni OX=117008 GN=cand_017990	cand_017990	32.72	2.5891	10.5	3	3	3	1.118	1.11	1.028	0.866	0.988	0.932	1.169	0.028356	cytoplasm
A0A1J4MKH1	Uncharacterized protein OS=Cryptosporidium andersoni OX=117008 GN=cand_018070	cand_018070	28.668	1.5843	6.7	2	3	2									cytoplasm				CS domain; HSP20-like chaperone;
A0A1J4MKJ3	Obg-like ATPase 1 OS=Cryptosporidium ubiquitum OX=857276 GN=cubi_00271	cubi_00271	44.668	2.4029	12.3	4	6	1	1.002	0.991	0.936	1.004	0.996	1.07	0.954	0.20432	cytoplasm			GO:1901265 nucleoside phosphate binding; GO:0001882 nucleoside binding; GO:0043167 ion binding; GO:0000166 nucleotide binding; GO:0097159 organic cyclic compound binding; GO:1901363 heterocyclic compound binding; GO:0032549 ribonucleoside binding; GO:0097367 carbohydrate derivative binding; GO:0032553 ribonucleotide binding; GO:0005488 binding; GO:0032550 purine ribonucleoside binding; GO:0043168…	TGS-like; Domain of unknown function DUF933; GTP binding domain; OBG-type guanine nucleotide-binding (G) domain; P-loop containing nucleoside triphosphate hydrolase; TGS-like domain; Beta-grasp domain;	R	KOG1491	Predicted GTP-binding protein (ODN superfamily)
A0A1J4MKJ8	Uncharacterized protein OS=Cryptosporidium andersoni OX=117008 GN=cand_018310	cand_018310	19.858	7.2936	24.3	4	5	4	1.027	1.044	0.958	1.034	1	0.986	1.003	0.9377	nucleus
A0A1J4MKT1	Uncharacterized protein OS=Cryptosporidium andersoni OX=117008 GN=cand_003040	cand_003040	32.937	11.465	20.1	6	7	6	0.979	1.015	1.01	1.005	1.005	0.994	1	0.99282	cytoplasm,nucleus
A0A1J4MKU8	PSP family protein OS=Cryptosporidium andersoni OX=117008 GN=cand_003430	cand_003430	55.243	1.5336	1.9	1	1	1									nucleus		GO:0043226 organelle; GO:0043231 intracellular membrane-bounded organelle; GO:0043229 intracellular organelle; GO:0005634 nucleus; GO:0044464 cell part; GO:0005622 intracellular; GO:0044424 intracellular part; GO:0043227 membrane-bounded organelle; GO:0005623 cell;		PSP, proline-rich; Domain of unknown function DUF382;	A	KOG2330	Splicing factor 3b, subunit 2
A0A1J4MKX4	Uncharacterized protein OS=Cryptosporidium andersoni OX=117008 GN=cand_003340	cand_003340	46.722	1.4129	4	2	2	2	1.058	1.018	0.967	1.042	0.964	0.96	1.026	0.52888	nucleus
A0A1J4MKZ9	Uncharacterized protein OS=Cryptosporidium andersoni OX=117008 GN=cand_018160	cand_018160	40.925	22.093	23.5	9	19	9	0.988	1.019	0.965	1.007	1.01	1.011	0.982	0.35416	cytoplasm			GO:0043169 cation binding; GO:0046872 metal ion binding; GO:0005509 calcium ion binding; GO:0005488 binding; GO:0043167 ion binding;	EF-hand domain pair; EF-hand domain;
A0A1J4ML29	Uncharacterized protein OS=Cryptosporidium andersoni OX=117008 GN=cand_004880	cand_004880	43.17	7.1708	11.3	5	12	5	1.018	1.023	0.983	1.024	0.993	0.954	1.018	0.4969	plasma membrane
A0A1J4ML38	Lactate malate NAD binding domain-containing protein OS=Cryptosporidium andersoni OX=117008 GN=cand_004960	cand_004960	34.081	11.299	19.7	6	11	6	0.979	0.992	0.984	1	1.022	1.026	0.969	0.025083	cytoplasm	GO:0008152 metabolic process; GO:0055114 oxidation-reduction process; GO:0044710 single-organism metabolic process; GO:0044281 small molecule metabolic process; GO:0044763 single-organism cellular process; GO:0019752 carboxylic acid metabolic process; GO:0044699 single-organism process; GO:0005975 carbohydrate metabolic process; GO:0044238 primary metabolic process; GO:0006082 organic acid metabo…		GO:0016614 oxidoreductase activity, acting on CH-OH group of donors; GO:0016616 oxidoreductase activity, acting on the CH-OH group of donors, NAD or NADP as acceptor; GO:0003824 catalytic activity; GO:0016491 oxidoreductase activity;	Lactate/malate dehydrogenase, C-terminal; NAD(P)-binding domain; Lactate/malate dehydrogenase, N-terminal; Lactate dehydrogenase/glycoside hydrolase, family 4, C-terminal;	C	KOG1495	Lactate dehydrogenase
A0A1J4ML43	Uncharacterized protein OS=Cryptosporidium andersoni OX=117008 GN=cand_004830	cand_004830	59.786	4.1791	2.2	1	1	1									cytoplasm
A0A1J4ML59	Uncharacterized protein OS=Cryptosporidium andersoni OX=117008 GN=cand_017590	cand_017590	19.929	6.6801	13.8	2	2	2	0.977	1.06	0.992	1.016	0.997	0.968	1.016	0.61714	plasma membrane
A0A1J4MLD5	Uncharacterized protein OS=Cryptosporidium andersoni OX=117008 GN=cand_017620	cand_017620	29.685	3.6988	10.4	3	3	3	1.056	1.056	0.963	0.985	0.988	0.969	1.045	0.23878	extracellular
A0A1J4MLE0	Ubiquitin-conjugating enzyme family protein OS=Cryptosporidium andersoni OX=117008 GN=cand_004350	cand_004350	35.769	5.865	5.4	1	1	1									mitochondria				Ubiquitin-conjugating enzyme/RWD-like; Ubiquitin-conjugating enzyme E2;	O	KOG0428	Non-canonical ubiquitin conjugating enzyme 1
A0A1J4MLE8	Uncharacterized protein OS=Cryptosporidium andersoni OX=117008 GN=cand_004430	cand_004430	232.41	19.208	5.6	13	15	6	0.982	1.019	1.013	1.045	0.958	1.004	1.002	0.92346	plasma membrane
A0A1J4MLE9	Ubiquitin-like protein OS=Cryptosporidium ubiquitum OX=857276 GN=cubi_03126	cubi_03126	8.7772	-2	9.1	1	2	1	0.974	1.015	0.975	1.026	1.034	0.979	0.975	0.31762	cytoplasm			GO:0005515 protein binding; GO:0005488 binding;	Ubiquitin-related domain; Ubiquitin domain;	DO	KOG0005	Ubiquitin-like protein
A0A1J4MLF8	Mitosis protein DIM1 OS=Cryptosporidium andersoni OX=117008 GN=cand_004510	cand_004510	16.766	3.0856	18.3	3	3	3	0.934	0.973	0.978	1.021	0.995	1.093	0.928	0.078561	cytoplasm	GO:0006396 RNA processing; GO:0006725 cellular aromatic compound metabolic process; GO:1901360 organic cyclic compound metabolic process; GO:0006807 nitrogen compound metabolic process; GO:0044238 primary metabolic process; GO:0044237 cellular metabolic process; GO:0071704 organic substance metabolic process; GO:0006397 mRNA processing; GO:0016070 RNA metabolic process; GO:0000398 mRNA splicing, …	GO:0043229 intracellular organelle; GO:0044446 intracellular organelle part; GO:0032991 macromolecular complex; GO:0044424 intracellular part; GO:0005681 spliceosomal complex; GO:0005623 cell; GO:0044422 organelle part; GO:0043226 organelle; GO:0043231 intracellular membrane-bounded organelle; GO:0005634 nucleus; GO:0044464 cell part; GO:0005622 intracellular; GO:1990904 ribonucleoprotein complex…		Thioredoxin-like fold;	AD	KOG3414	Component of the U4/U6.U5 snRNP/mitosis protein DIM1
A0A1J4MLG0	Uncharacterized protein OS=Cryptosporidium andersoni OX=117008 GN=cand_017860	cand_017860	281.12	202.41	26	66	181	66	0.999	1.018	1.009	0.996	0.999	0.993	1.013	0.091884	plasma membrane			GO:0005488 binding;	Armadillo-like helical; Armadillo-type fold;
A0A1J4MLG5	Uncharacterized protein OS=Cryptosporidium andersoni OX=117008 GN=cand_004590	cand_004590	81.893	14.294	9	6	7	6	0.984	1	0.896	0.998	0.998	0.99	0.965	0.3909	extracellular
A0A1J4MLI8	Uncharacterized protein OS=Cryptosporidium andersoni OX=117008 GN=cand_003880	cand_003880	17.792	1.0048	9.9	2	2	2	1	1.023	0.966	1.038	0.967	1.009	0.992	0.7728	extracellular
A0A1J4MLJ2	HEAT repeat family protein OS=Cryptosporidium andersoni OX=117008 GN=cand_004740	cand_004740	105.22	44.475	11.2	9	13	9	0.988	1.01	1.009	1.01	0.983	0.956	1.02	0.32162	plasma membrane			GO:0005488 binding;	Armadillo-like helical; Armadillo-type fold;	YU	KOG2023	Nuclear transport receptor Karyopherin-beta2/Transportin (importin beta superfamily)
A0A1J4MLJ8	Uncharacterized protein OS=Cryptosporidium andersoni OX=117008 GN=cand_004230	cand_004230	37.02	7.4918	14.5	5	6	5	0.988	0.972	0.946	1.013	1.081	1.027	0.931	0.038783	cytoplasm			GO:0005515 protein binding; GO:0005488 binding;	WD40-repeat-containing domain; WD40/YVTN repeat-like-containing domain; Anaphase-promoting complex subunit 4, WD40 domain;	ABO	KOG1446	Histone H3 (Lys4) methyltransferase complex and RNA cleavage factor II complex, subunit SWD2
A0A1J4MLJ9	Nucleotidyl transferase family protein OS=Cryptosporidium andersoni OX=117008 GN=cand_004250	cand_004250	54.784	10.958	13.2	7	9	7	1.009	1.021	1.033	0.986	0.96	0.987	1.044	0.0186392	cytoplasm	GO:0009058 biosynthetic process; GO:0008152 metabolic process;		GO:0016779 nucleotidyltransferase activity; GO:0003824 catalytic activity; GO:0016740 transferase activity; GO:0016772 transferase activity, transferring phosphorus-containing groups;	Nucleotide-diphospho-sugar transferases; Nucleotidyl transferase domain;	J	KOG1462	Translation initiation factor 2B, gamma subunit (eIF-2Bgamma/GCD1)
A0A1J4MLK1	RNA recognition family protein OS=Cryptosporidium andersoni OX=117008 GN=cand_004040	cand_004040	51.57	55.039	34.3	16	28	16	1.001	0.97	0.986	1.014	0.985	1.027	0.977	0.2081	cytoplasm			GO:0097159 organic cyclic compound binding; GO:1901363 heterocyclic compound binding; GO:1901265 nucleoside phosphate binding; GO:0005488 binding; GO:0003676 nucleic acid binding; GO:0000166 nucleotide binding; GO:0036094 small molecule binding;	RNA recognition motif domain; Nucleotide-binding alpha-beta plait domain;
A0A1J4MLN0	Uncharacterized protein OS=Cryptosporidium andersoni OX=117008 GN=cand_004940	cand_004940	21.262	32.4	40	7	8	7	0.97	0.975	1.031	0.997	0.971	1.037	0.99	0.74008	cytoplasm,nucleus
A0A1J4MLN4	Histidyl-tRNA synthetase family protein OS=Cryptosporidium andersoni OX=117008 GN=cand_004190	cand_004190	109.67	18.795	14.4	16	19	16	1.002	0.993	0.988	1.02	0.984	1.034	0.982	0.30426	cytoplasm	GO:0006518 peptide metabolic process; GO:0006725 cellular aromatic compound metabolic process; GO:0044267 cellular protein metabolic process; GO:0044699 single-organism process; GO:0009058 biosynthetic process; GO:1901566 organonitrogen compound biosynthetic process; GO:0043039 tRNA aminoacylation; GO:0044237 cellular metabolic process; GO:0071704 organic substance metabolic process; GO:0008152 m…		GO:0016876 ligase activity, forming aminoacyl-tRNA and related compounds; GO:0005524 ATP binding; GO:1901265 nucleoside phosphate binding; GO:0016875 ligase activity, forming carbon-oxygen bonds; GO:0016874 ligase activity; GO:0001882 nucleoside binding; GO:0043167 ion binding; GO:0000166 nucleotide binding; GO:0097159 organic cyclic compound binding; GO:1901363 heterocyclic compound binding; GO:…	Anticodon-binding; Histidyl-anticodon-binding; Aminoacyl-tRNA synthetase, class II;	J	KOG1936	Histidyl-tRNA synthetase
A0A1J4MLN7	Uncharacterized protein OS=Cryptosporidium andersoni OX=117008 GN=cand_004650	cand_004650	109.95	90.862	29.8	32	64	32	0.99	0.993	0.993	1.014	1.011	0.982	0.99	0.42344	extracellular
A0A1J4MLP8	Uncharacterized protein OS=Cryptosporidium andersoni OX=117008 GN=cand_004630	cand_004630	66.257	4.5389	4.6	3	5	3	0.99	0.969	1.077	0.997	1.027	1.025	0.996	0.88398	extracellular
A0A1J4MLQ1	CRAL TRIO domain-containing protein OS=Cryptosporidium andersoni OX=117008 GN=cand_004810	cand_004810	39.629	4.5392	8.3	3	3	3	1.031	1.045	1.004	0.961	1.021	0.962	1.046	0.122	cytoplasm				CRAL-TRIO lipid binding domain;
A0A1J4MLT2	Uncharacterized protein OS=Cryptosporidium andersoni OX=117008 GN=cand_003810	cand_003810	132.79	17.528	8.3	10	11	10	0.99	0.967	0.973	1.006	1.024	0.98	0.973	0.139376	cytoplasm			GO:0005515 protein binding; GO:0005488 binding;	PH domain-like; Ankyrin repeat-containing domain; Pleckstrin homology domain;
A0A1J4MLT4	Uncharacterized protein OS=Cryptosporidium andersoni OX=117008 GN=cand_004180	cand_004180	73.91	21.298	18.9	12	16	12	0.989	1.006	0.991	0.991	1.016	0.95	1.01	0.64492	nucleus
A0A1J4MLT8	Uncharacterized protein OS=Cryptosporidium andersoni OX=117008 GN=cand_017630	cand_017630	164.39	8.1229	4.4	7	7	7	0.967	0.946	0.984	1.072	1.004	1.017	0.937	0.047481	plasma membrane			GO:0005515 protein binding; GO:0005488 binding;	Tetratricopeptide-like helical domain;
A0A1J4MLU4	Uncharacterized protein OS=Cryptosporidium andersoni OX=117008 GN=cand_005270	cand_005270	44.622	16.235	18.8	8	9	8	0.963	0.999	0.98	1.009	1.026	1.044	0.956	0.034597	nucleus
A0A1J4MLV0	Ubiquinone biosynthesis O-methyltransferase, mitochondrial OS=Cryptosporidium andersoni OX=117008 GN=cand_003800	cand_003800	36.77	1.4666	7.3	3	4	3	1.003	1	1.086	0.977	0.933	0.982	1.068	0.1067	cytoplasm	GO:0051188 cofactor biosynthetic process; GO:0042181 ketone biosynthetic process; GO:1901663 quinone biosynthetic process; GO:0006744 ubiquinone biosynthetic process; GO:0006733 oxidoreduction coenzyme metabolic process; GO:0044711 single-organism biosynthetic process; GO:1901661 quinone metabolic process; GO:0044281 small molecule metabolic process; GO:0044763 single-organism cellular process; G…		GO:0008757 S-adenosylmethionine-dependent methyltransferase activity; GO:0008168 methyltransferase activity; GO:0003824 catalytic activity; GO:0008425 2-polyprenyl-6-methoxy-1,4-benzoquinone methyltransferase activity; GO:0016741 transferase activity, transferring one-carbon groups; GO:0030580 quinone cofactor methyltransferase activity; GO:0016740 transferase activity; GO:0008169 C-methyltransfe…	S-adenosyl-L-methionine-dependent methyltransferase; Methyltransferase type 11;	H	KOG1270	Methyltransferases
A0A1J4MLW1	TIM10 DDP zinc finger domain-containing protein OS=Cryptosporidium andersoni OX=117008 GN=cand_017870	cand_017870	9.8201	8.0847	33.7	3	6	3	0.959	0.999	0.969	1	1.015	0.994	0.973	0.113764	extracellular				Tim10/DDP family zinc finger;
A0A1J4MM15	Uncharacterized protein (Fragment) OS=Cryptosporidium andersoni OX=117008 GN=cand_003620	cand_003620	25.411	16.292	27.2	6	9	6	0.988	1.07	0.978	0.993	1.016	1.006	1.007	0.84292	extracellular
A0A1J4MM27	Uncharacterized protein OS=Cryptosporidium andersoni OX=117008 GN=cand_004640	cand_004640	65.092	2.1435	3.7	2	2	2	1.031	0.93	0.985	1.033	1.032	0.989	0.965	0.32986	peroxisome
A0A1J4MM36	Methionyl-tRNA synthetase family protein OS=Cryptosporidium andersoni OX=117008 GN=cand_004720	cand_004720	63.959	21.083	16	8	12	8	0.963	0.997	0.992	1.011	1.017	1.039	0.963	0.048543	cytoplasm,nucleus	GO:0006518 peptide metabolic process; GO:0006725 cellular aromatic compound metabolic process; GO:0044267 cellular protein metabolic process; GO:0044699 single-organism process; GO:0009058 biosynthetic process; GO:1901566 organonitrogen compound biosynthetic process; GO:0043039 tRNA aminoacylation; GO:0044237 cellular metabolic process; GO:0071704 organic substance metabolic process; GO:0008152 m…	GO:0044424 intracellular part; GO:0005623 cell; GO:0044464 cell part; GO:0005622 intracellular; GO:0005737 cytoplasm;	GO:0016876 ligase activity, forming aminoacyl-tRNA and related compounds; GO:0005524 ATP binding; GO:1901265 nucleoside phosphate binding; GO:0004825 methionine-tRNA ligase activity; GO:0016875 ligase activity, forming carbon-oxygen bonds; GO:0016874 ligase activity; GO:0001882 nucleoside binding; GO:0043167 ion binding; GO:0000166 nucleotide binding; GO:0097159 organic cyclic compound binding; G…	Rossmann-like alpha/beta/alpha sandwich fold; Methioninyl-tRNA synthetase core domain; Methionyl/Leucyl tRNA synthetase; Aminoacyl-tRNA synthetase, class Ia, anticodon-binding;	J	KOG0436	Methionyl-tRNA synthetase
A0A1J4MM80	Uncharacterized protein OS=Cryptosporidium andersoni OX=117008 GN=cand_003590	cand_003590	18.313	5.0916	8.4	1	1	1	1.053	0.937	0.948	0.988	1.012	1.063	0.959	0.37706	extracellular
A0A1J4MMD9	Uncharacterized protein OS=Cryptosporidium andersoni OX=117008 GN=cand_017520	cand_017520	40.873	10.218	17.2	7	8	3	0.977	1.049	1.021	0.983	0.987	0.995	1.028	0.27046	extracellular
A0A1J4MME1	Uncharacterized protein OS=Cryptosporidium andersoni OX=117008 GN=cand_003700	cand_003700	119.21	2.4585	2.6	3	3	3	1.013	0.93	1.029	1.063	1.064	0.901	0.982	0.80638	cytoplasm
A0A1J4MME7	Uncharacterized protein OS=Cryptosporidium andersoni OX=117008 GN=cand_017600	cand_017600	28.32	32.531	39.7	10	19	10	1.026	1.004	0.965	1.006	0.996	1.013	0.993	0.7276	cytoplasm				EF-hand domain pair;
A0A1J4MMF0	Uncharacterized protein OS=Cryptosporidium andersoni OX=117008 GN=cand_003780	cand_003780	49.132	0.87158	3.4	2	2	2	1.048	1.008	0.966	0.996	0.929	1.063	1.011	0.80056	cytoplasm	GO:0044267 cellular protein metabolic process; GO:0044238 primary metabolic process; GO:0018208 peptidyl-proline modification; GO:0000413 protein peptidyl-prolyl isomerization; GO:0044237 cellular metabolic process; GO:0071704 organic substance metabolic process; GO:0006457 protein folding; GO:0018193 peptidyl-amino acid modification; GO:0008152 metabolic process; GO:0044260 cellular macromolecul…		GO:0003755 peptidyl-prolyl cis-trans isomerase activity; GO:0016853 isomerase activity; GO:0003824 catalytic activity; GO:0016859 cis-trans isomerase activity;	Cyclophilin-type peptidyl-prolyl cis-trans isomerase domain; Cyclophilin-like domain;
A0A1J4MMF8	Uncharacterized protein OS=Cryptosporidium andersoni OX=117008 GN=cand_003860	cand_003860	37.051	6.4076	15.6	6	13	6	0.998	0.97	1.018	0.99	0.997	1.001	0.999	0.95544	extracellular
A0A1J4MN04	Ribosomal RNA large subunit methyltransferase J domain-containing protein OS=Cryptosporidium andersoni OX=117008 GN=cand_030720	cand_030720	135.88	14.592	9.1	12	12	12	0.994	1.033	0.985	1	0.991	0.984	1.012	0.47126	cytoplasm	GO:0008152 metabolic process; GO:0032259 methylation;		GO:0016741 transferase activity, transferring one-carbon groups; GO:0008168 methyltransferase activity; GO:0003824 catalytic activity; GO:0016740 transferase activity;	Adrift-type ribose 2-O-methyltransferase domain; S-adenosyl-L-methionine-dependent methyltransferase; Ribosomal RNA methyltransferase FtsJ domain;	A	KOG3674	FtsJ-like RNA methyltransferase
A0A1J4MN05	Uncharacterized protein OS=Cryptosporidium andersoni OX=117008 GN=cand_005120	cand_005120	77.151	10.864	8.2	7	12	7	1.004	0.981	0.992	0.984	1.073	1	0.974	0.3991	nucleus			GO:0005515 protein binding; GO:0005488 binding;	GRASP55/65 PDZ-like domain; PDZ domain;	U	KOG3834	Golgi reassembly stacking protein GRASP65, contains PDZ domain
A0A1J4MN07	Zinc C3HC4 type domain-containing protein OS=Cryptosporidium andersoni OX=117008 GN=cand_026880	cand_026880	263.02	4.5374	1.2	3	3	3	1.1	0.92	1.034	0.949	1.027	0.97	1.037	0.5874	plasma membrane			GO:0043169 cation binding; GO:0046872 metal ion binding; GO:0005515 protein binding; GO:0008270 zinc ion binding; GO:0046914 transition metal ion binding; GO:0005488 binding; GO:0043167 ion binding;	Zinc finger, RING-type; Zinc finger, RING/FYVE/PHD-type; Armadillo-type fold;	O	KOG0803	Predicted E3 ubiquitin ligase
A0A1J4MN15	60s ribosomal protein L22 OS=Cryptosporidium andersoni OX=117008 GN=cand_030550	cand_030550	13.179	6.2566	19.1	2	3	2	0.915	1.074	1.052	0.998	1.05	0.959	1.011	0.8759	cytoplasm,nucleus	GO:0006518 peptide metabolic process; GO:0043043 peptide biosynthetic process; GO:0044267 cellular protein metabolic process; GO:0006807 nitrogen compound metabolic process; GO:0009058 biosynthetic process; GO:0043603 cellular amide metabolic process; GO:0044238 primary metabolic process; GO:1901566 organonitrogen compound biosynthetic process; GO:1901576 organic substance biosynthetic process; G…	GO:0005840 ribosome; GO:0043226 organelle; GO:0043229 intracellular organelle; GO:0043232 intracellular non-membrane-bounded organelle; GO:0044464 cell part; GO:0005622 intracellular; GO:0005737 cytoplasm; GO:0032991 macromolecular complex; GO:0044424 intracellular part; GO:1990904 ribonucleoprotein complex; GO:0005623 cell; GO:0030529 intracellular ribonucleoprotein complex; GO:0044444 cytoplasm…	GO:0003735 structural constituent of ribosome; GO:0005198 structural molecule activity;		J	KOG3434	60S ribosomal protein L22
A0A1J4MN25	Alpha-mannoyltransferase protein OS=Cryptosporidium andersoni OX=117008 GN=cand_030960	cand_030960	55.232	10.752	16.2	9	10	9	1.022	1.002	1.001	0.998	0.982	0.997	1.016	0.13492	plasma membrane				Glycosyl transferase, family 1;	M	KOG0853	Glycosyltransferase
A0A1J4MN28	Sortilin OS=Cryptosporidium andersoni OX=117008 GN=cand_005360	cand_005360	113.46	15.545	7.7	8	8	8	0.987	1.031	1.008	0.994	0.988	0.993	1.017	0.31686	plasma membrane		GO:0031224 intrinsic component of membrane; GO:0016020 membrane; GO:0016021 integral component of membrane; GO:0044425 membrane part;		Sialidases; Sortilin, N-terminal; Sortilin, C-terminal; VPS10;	R	KOG3511	Sortilin and related receptors
A0A1J4MN33	Uncharacterized protein OS=Cryptosporidium ubiquitum OX=857276 GN=cubi_02119	cubi_02119	20.739	0.91057	5.1	1	1	1	0.882	0.962	0.995	1.036	1.016	1.095	0.902	0.070362	cytoplasm,nucleus				DnaJ domain;	O	KOG0714	Molecular chaperone (DnaJ superfamily)
A0A1J4MN34	Apurinic endonuclease family protein OS=Cryptosporidium andersoni OX=117008 GN=cand_031040	cand_031040	39.163	1.9844	6.9	3	4	3	0.982	0.979	0.953	1.008	1.087	0.99	0.945	0.135524	cytoplasm	GO:0033554 cellular response to stress; GO:0051716 cellular response to stimulus; GO:0006725 cellular aromatic compound metabolic process; GO:0006950 response to stress; GO:0006259 DNA metabolic process; GO:1901360 organic cyclic compound metabolic process; GO:0006807 nitrogen compound metabolic process; GO:0044238 primary metabolic process; GO:0050896 response to stimulus; GO:0044237 cellular me…		GO:0097159 organic cyclic compound binding; GO:1901363 heterocyclic compound binding; GO:0003677 DNA binding; GO:0046914 transition metal ion binding; GO:0005488 binding; GO:0043167 ion binding; GO:0003676 nucleic acid binding; GO:0046872 metal ion binding; GO:0043169 cation binding; GO:0008270 zinc ion binding;	Xylose isomerase-like, TIM barrel domain;	L	KOG3997	Major apurinic/apyrimidinic endonuclease/3'-repair diesterase APN1
A0A1J4MN36	Uncharacterized protein OS=Cryptosporidium andersoni OX=117008 GN=cand_005440	cand_005440	25.5	1.9029	14.1	4	4	4	0.998	0.918	1.061	0.961	0.961	1.142	0.972	0.72196	cytoplasm			GO:0005515 protein binding; GO:0005488 binding;	Ankyrin repeat-containing domain;	O	KOG4412	26S proteasome regulatory complex, subunit PSMD10
A0A1J4MN37	S-adenosylmethionine synthase OS=Cryptosporidium andersoni OX=117008 GN=cand_030790	cand_030790	46.657	9.1305	12.4	5	7	5	0.983	0.984	1.047	0.98	1.04	1.038	0.986	0.63706	cytoskeleton	GO:0051188 cofactor biosynthetic process; GO:0006790 sulfur compound metabolic process; GO:0046500 S-adenosylmethionine metabolic process; GO:0009058 biosynthetic process; GO:0006732 coenzyme metabolic process; GO:1901576 organic substance biosynthetic process; GO:0044237 cellular metabolic process; GO:0044272 sulfur compound biosynthetic process; GO:0044249 cellular biosynthetic process; GO:0051…		GO:0005524 ATP binding; GO:1901265 nucleoside phosphate binding; GO:0001882 nucleoside binding; GO:0043167 ion binding; GO:0000166 nucleotide binding; GO:0004478 methionine adenosyltransferase activity; GO:0097159 organic cyclic compound binding; GO:1901363 heterocyclic compound binding; GO:0032549 ribonucleoside binding; GO:0097367 carbohydrate derivative binding; GO:0003824 catalytic activity; …	S-adenosylmethionine synthetase superfamily; S-adenosylmethionine synthetase, N-terminal; S-adenosylmethionine synthetase, central domain; S-adenosylmethionine synthetase, C-terminal;	H	KOG1506	S-adenosylmethionine synthetase
A0A1J4MN44	Ubiquinone biosynthesis protein COQ4 homolog, mitochondrial OS=Cryptosporidium andersoni OX=117008 GN=cand_031120	cand_031120	35.881	8.1349	12	3	3	3	0.955	1.012	1.089	0.95	1.003	1.006	1.033	0.50234	mitochondria	GO:0051188 cofactor biosynthetic process; GO:0042181 ketone biosynthetic process; GO:1901663 quinone biosynthetic process; GO:0006744 ubiquinone biosynthetic process; GO:0006733 oxidoreduction coenzyme metabolic process; GO:0044711 single-organism biosynthetic process; GO:1901661 quinone metabolic process; GO:0044281 small molecule metabolic process; GO:0044763 single-organism cellular process; G…	GO:0016020 membrane; GO:0043229 intracellular organelle; GO:0044429 mitochondrial part; GO:0031090 organelle membrane; GO:0031967 organelle envelope; GO:0044446 intracellular organelle part; GO:0005737 cytoplasm; GO:0044424 intracellular part; GO:0005623 cell; GO:0044422 organelle part; GO:0005739 mitochondrion; GO:0005740 mitochondrial envelope; GO:0043231 intracellular membrane-bounded organell…			H	KOG3244	Protein involved in ubiquinone biosynthesis
A0A1J4MN57	Uncharacterized protein OS=Cryptosporidium andersoni OX=117008 GN=cand_029430	cand_029430	117.13	0.9697	1.2	1	1	1									extracellular				CRAL-TRIO lipid binding domain;
A0A1J4MN61	40S ribosomal protein S21 OS=Cryptosporidium andersoni OX=117008 GN=cand_031030	cand_031030	8.9602	4.3359	23.2	2	4	2	1.03	1.047	1.023	0.993	0.994	0.88	1.081	0.123945	cytoplasm	GO:0006518 peptide metabolic process; GO:0043043 peptide biosynthetic process; GO:0044267 cellular protein metabolic process; GO:0006807 nitrogen compound metabolic process; GO:0009058 biosynthetic process; GO:0043603 cellular amide metabolic process; GO:0044238 primary metabolic process; GO:1901566 organonitrogen compound biosynthetic process; GO:1901576 organic substance biosynthetic process; G…	GO:0005840 ribosome; GO:0043226 organelle; GO:0043229 intracellular organelle; GO:0043232 intracellular non-membrane-bounded organelle; GO:0044464 cell part; GO:0005622 intracellular; GO:0005737 cytoplasm; GO:0032991 macromolecular complex; GO:0044424 intracellular part; GO:1990904 ribonucleoprotein complex; GO:0005623 cell; GO:0030529 intracellular ribonucleoprotein complex; GO:0044444 cytoplasm…	GO:0003735 structural constituent of ribosome; GO:0005198 structural molecule activity;		J	KOG3486	40S ribosomal protein S21
A0A1J4MN62	Uncharacterized protein OS=Cryptosporidium andersoni OX=117008 GN=cand_026790	cand_026790	27.513	5.8848	14.4	4	6	4	0.928	0.988	0.954	1.067	1.049	1.026	0.913	0.0132225	extracellular
A0A1J4MN70	Serine threonine protein phosphatase OS=Cryptosporidium andersoni OX=117008 GN=cand_026870	cand_026870	60.603	17.158	13.6	7	10	7	0.958	0.951	0.969	1.046	1.054	1.001	0.928	0.0118586	cytoplasm			GO:0016787 hydrolase activity; GO:0005515 protein binding; GO:0003824 catalytic activity; GO:0005488 binding;	Metallo-dependent phosphatase-like; Calcineurin-like phosphoesterase domain, ApaH type; PPP domain; Tetratricopeptide-like helical domain; Tetratricopeptide repeat-containing domain; Serine/threonine-specific protein phosphatase/bis(5-nucleosyl)-tetraphosphatase;	R	KOG0376	Serine-threonine phosphatase 2A, catalytic subunit
A0A1J4MN72	Uncharacterized protein OS=Cryptosporidium andersoni OX=117008 GN=cand_030680	cand_030680	265.46	9.3143	2.4	6	8	6	1.066	1.024	1.003	0.957	0.993	0.992	1.051	0.082264	plasma membrane
A0A1J4MN77	Uncharacterized protein OS=Cryptosporidium andersoni OX=117008 GN=cand_031190	cand_031190	41.684	13.97	21.3	6	6	6	1.051	1.029	0.979	1.04	1.037	0.923	1.02	0.66866	cytoplasm
A0A1J4MN80	Chaperone clpb family protein OS=Cryptosporidium andersoni OX=117008 GN=cand_030760	cand_030760	145.3	5.0051	3.5	4	5	4	1.049	0.927	0.918	1.003	1.062	1.037	0.933	0.197742	endoplasmic reticulum			GO:0005524 ATP binding; GO:1901265 nucleoside phosphate binding; GO:0001882 nucleoside binding; GO:0043167 ion binding; GO:0000166 nucleotide binding; GO:0097159 organic cyclic compound binding; GO:1901363 heterocyclic compound binding; GO:0032549 ribonucleoside binding; GO:0097367 carbohydrate derivative binding; GO:0032553 ribonucleotide binding; GO:0005488 binding; GO:0032550 purine ribonucleo…	Clp ATPase, C-terminal; ATPase, AAA-type, core; AAA+ ATPase domain; P-loop containing nucleoside triphosphate hydrolase;
A0A1J4MN98	Inositol hexakisphosphate and diphosphoinositol-pentakisphosphate kinase OS=Cryptosporidium andersoni OX=117008 GN=cand_029580	cand_029580	121.13	2.1859	2	2	2	2									cytoplasm			GO:0016787 hydrolase activity; GO:0003993 acid phosphatase activity; GO:0003824 catalytic activity; GO:0042578 phosphoric ester hydrolase activity; GO:0016791 phosphatase activity; GO:0016788 hydrolase activity, acting on ester bonds;		Z	KOG1057	Arp2/3 complex-interacting protein VIP1/Asp1, involved in regulation of actin cytoskeleton
A0A1J4MNA3	Zinc C2H2 type domain-containing protein OS=Cryptosporidium andersoni OX=117008 GN=cand_031000	cand_031000	25.064	6.3153	11.1	2	3	2	0.999	1.104	1.014	1.046	0.878	0.976	1.075	0.28406	nucleus			GO:0046872 metal ion binding; GO:0043169 cation binding; GO:0005488 binding; GO:0043167 ion binding;	Zinc finger, C2H2-like; Zinc finger, C2H2;	R	KOG2893	Zn finger protein
A0A1J4MNA9	60s ribosomal protein L44 OS=Cryptosporidium andersoni OX=117008 GN=cand_029990	cand_029990	10.832	1.7955	18.5	2	3	2	0.981	0.99	0.928	0.995	1.027	1.053	0.943	0.085698	extracellular	GO:0006518 peptide metabolic process; GO:0043043 peptide biosynthetic process; GO:0044267 cellular protein metabolic process; GO:0006807 nitrogen compound metabolic process; GO:0009058 biosynthetic process; GO:0043603 cellular amide metabolic process; GO:0044238 primary metabolic process; GO:1901566 organonitrogen compound biosynthetic process; GO:1901576 organic substance biosynthetic process; G…	GO:0005840 ribosome; GO:0043226 organelle; GO:0043229 intracellular organelle; GO:0043232 intracellular non-membrane-bounded organelle; GO:0044464 cell part; GO:0005622 intracellular; GO:0005737 cytoplasm; GO:0032991 macromolecular complex; GO:0044424 intracellular part; GO:1990904 ribonucleoprotein complex; GO:0005623 cell; GO:0030529 intracellular ribonucleoprotein complex; GO:0044444 cytoplasm…	GO:0003735 structural constituent of ribosome; GO:0005198 structural molecule activity;	Zinc-binding ribosomal protein;	J	KOG3464	60S ribosomal protein L44
A0A1J4MNB4	Signal recognition particle 54 kDa protein OS=Cryptosporidium andersoni OX=117008 GN=cand_029740	cand_029740	54.885	7.2772	11.5	7	9	7	1.034	1.001	1.046	0.959	0.95	1.055	1.039	0.33202	cytoplasm	GO:0046907 intracellular transport; GO:0072599 establishment of protein localization to endoplasmic reticulum; GO:0072594 establishment of protein localization to organelle; GO:0072657 protein localization to membrane; GO:0045047 protein targeting to ER; GO:0071702 organic substance transport; GO:0006613 cotranslational protein targeting to membrane; GO:0015031 protein transport; GO:0051641 cellu…	GO:0044464 cell part; GO:0005622 intracellular; GO:0048500 signal recognition particle; GO:0005737 cytoplasm; GO:0032991 macromolecular complex; GO:0044424 intracellular part; GO:1990904 ribonucleoprotein complex; GO:0030529 intracellular ribonucleoprotein complex; GO:0005623 cell; GO:0044444 cytoplasmic part;	GO:0003723 RNA binding; GO:1901265 nucleoside phosphate binding; GO:0001882 nucleoside binding; GO:0043167 ion binding; GO:0016817 hydrolase activity, acting on acid anhydrides; GO:0016787 hydrolase activity; GO:0000166 nucleotide binding; GO:0017111 nucleoside-triphosphatase activity; GO:0008312 7S RNA binding; GO:0097159 organic cyclic compound binding; GO:1901363 heterocyclic compound binding;…	AAA+ ATPase domain; Signal recognition particle, SRP54 subunit, helical bundle; Signal recognition particle, SRP54 subunit, M-domain; Signal recognition particle, SRP54 subunit, GTPase domain; P-loop containing nucleoside triphosphate hydrolase;	U	KOG0780	Signal recognition particle, subunit Srp54
A0A1J4MNB5	Proteasome subunit beta OS=Cryptosporidium andersoni OX=117008 GN=cand_031160	cand_031160	22.042	18.252	42.3	9	17	9	0.976	0.951	0.99	1.03	0.99	1.013	0.962	0.076617	cytoplasm	GO:0051603 proteolysis involved in cellular protein catabolic process; GO:0044265 cellular macromolecule catabolic process; GO:0044257 cellular protein catabolic process; GO:0044267 cellular protein metabolic process; GO:0044238 primary metabolic process; GO:0044237 cellular metabolic process; GO:0071704 organic substance metabolic process; GO:1901575 organic substance catabolic process; GO:00081…	GO:1902494 catalytic complex; GO:0000502 proteasome complex; GO:0044464 cell part; GO:0005622 intracellular; GO:0005839 proteasome core complex; GO:0032991 macromolecular complex; GO:0044424 intracellular part; GO:1905368 peptidase complex; GO:0005623 cell; GO:0043234 protein complex; GO:1905369 endopeptidase complex;	GO:0004175 endopeptidase activity; GO:0004298 threonine-type endopeptidase activity; GO:0008233 peptidase activity; GO:0070003 threonine-type peptidase activity; GO:0003824 catalytic activity; GO:0070011 peptidase activity, acting on L-amino acid peptides; GO:0016787 hydrolase activity;	Nucleophile aminohydrolases, N-terminal;	O	KOG0177	20S proteasome, regulatory subunit beta type PSMB2/PRE1
A0A1J4MNB9	Uncharacterized protein OS=Cryptosporidium andersoni OX=117008 GN=cand_030070	cand_030070	55.779	9.122	7.7	5	9	5	0.992	1.016	0.964	1.014	0.994	1.045	0.973	0.26984	plasma membrane
A0A1J4MNC5	LSM domain-containing protein OS=Cryptosporidium andersoni OX=117008 GN=cand_030150	cand_030150	9.4066	3.8915	49.4	4	8	4	1.008	0.992	1.001	1.019	1	1.018	0.988	0.195583	cytoplasm,nucleus	GO:0006396 RNA processing; GO:0006725 cellular aromatic compound metabolic process; GO:1901360 organic cyclic compound metabolic process; GO:0006807 nitrogen compound metabolic process; GO:0044238 primary metabolic process; GO:0044237 cellular metabolic process; GO:0071704 organic substance metabolic process; GO:0006397 mRNA processing; GO:0016070 RNA metabolic process; GO:0000398 mRNA splicing, …	GO:0005732 small nucleolar ribonucleoprotein complex; GO:0044464 cell part; GO:0005622 intracellular; GO:0032991 macromolecular complex; GO:0044424 intracellular part; GO:1990904 ribonucleoprotein complex; GO:0005623 cell; GO:0030529 intracellular ribonucleoprotein complex;		LSM domain, eukaryotic/archaea-type; LSM domain;	A	KOG1783	Small nuclear ribonucleoprotein F
A0A1J4MNC7	Ubiquitin carboxyl-terminal hydrolase family protein OS=Cryptosporidium andersoni OX=117008 GN=cand_031020	cand_031020	54.598	11.884	14.2	8	16	8	0.981	0.986	1.024	1.001	1.029	1.007	0.985	0.38874	cytoplasm	GO:0043632 modification-dependent macromolecule catabolic process; GO:0070646 protein modification by small protein removal; GO:0044265 cellular macromolecule catabolic process; GO:0051603 proteolysis involved in cellular protein catabolic process; GO:0044257 cellular protein catabolic process; GO:0019941 modification-dependent protein catabolic process; GO:0044267 cellular protein metabolic proc…		GO:0008233 peptidase activity; GO:0036459 thiol-dependent ubiquitinyl hydrolase activity; GO:0003824 catalytic activity; GO:0005488 binding; GO:0019783 ubiquitin-like protein-specific protease activity; GO:0101005 ubiquitinyl hydrolase activity; GO:0070011 peptidase activity, acting on L-amino acid peptides; GO:0008234 cysteine-type peptidase activity; GO:0016787 hydrolase activity; GO:0005515 pr…	Ubiquitin-related domain; Ubiquitin specific protease domain; Peptidase C19, ubiquitin carboxyl-terminal hydrolase; Ubiquitin domain;	O	KOG1872	Ubiquitin-specific protease
A0A1J4MND1	Uncharacterized protein OS=Cryptosporidium andersoni OX=117008 GN=cand_029470	cand_029470	79.735	18.266	6.4	5	7	5	0.988	1.044	1.058	0.978	0.948	1.016	1.05	0.165904	plasma membrane
A0A1J4MND3	Uncharacterized protein OS=Cryptosporidium andersoni OX=117008 GN=cand_004850	cand_004850	107.25	4.8636	4.8	5	5	5	1.071	1.069	1.065	0.984	0.972	0.964	1.098	0.000116781	plasma membrane
A0A1J4MNE0	Guanylate kinase family protein OS=Cryptosporidium andersoni OX=117008 GN=cand_030310	cand_030310	22.003	8.0291	23.3	4	8	4	1.031	0.963	0.975	1.019	1.001	1.026	0.975	0.30734	cytoplasm	GO:0006725 cellular aromatic compound metabolic process; GO:0009117 nucleotide metabolic process; GO:0044281 small molecule metabolic process; GO:0044763 single-organism cellular process; GO:0072521 purine-containing compound metabolic process; GO:0044699 single-organism process; GO:1901360 organic cyclic compound metabolic process; GO:0006807 nitrogen compound metabolic process; GO:0044238 prima…		GO:0016301 kinase activity; GO:0003824 catalytic activity; GO:0004385 guanylate kinase activity; GO:0019205 nucleobase-containing compound kinase activity; GO:0019201 nucleotide kinase activity; GO:0016740 transferase activity; GO:0016776 phosphotransferase activity, phosphate group as acceptor; GO:0016772 transferase activity, transferring phosphorus-containing groups;	Guanylate kinase-like domain; Guanylate kinase/L-type calcium channel beta subunit; P-loop containing nucleoside triphosphate hydrolase;	F	KOG0707	Guanylate kinase
A0A1J4MNE8	Uncharacterized protein OS=Cryptosporidium andersoni OX=117008 GN=cand_029410	cand_029410	123.71	77.95	29.8	36	63	36	1	1.003	0.989	1.003	1.011	0.991	0.996	0.58142	extracellular
A0A1J4MNF4	Uncharacterized protein OS=Cryptosporidium andersoni OX=117008 GN=cand_029710	cand_029710	116.24	11.903	5.3	5	5	5	1.05	0.94	1.009	0.988	1.029	0.991	0.997	0.91712	plasma membrane
A0A1J4MNF6	Transmembrane 9 superfamily member OS=Cryptosporidium andersoni OX=117008 GN=cand_005130	cand_005130	68.98	5.2316	4.7	3	5	3	1.047	1.048	0.988	1.003	0.957	0.965	1.054	0.096843	plasma membrane		GO:0031224 intrinsic component of membrane; GO:0016020 membrane; GO:0016021 integral component of membrane; GO:0044425 membrane part;			U	KOG1277	Endosomal membrane proteins, EMP70
A0A1J4MNF8	60s ribosomal protein L8 L2 OS=Cryptosporidium andersoni OX=117008 GN=cand_030220	cand_030220	28.323	31.325	33.3	10	13	10	1.021	0.974	0.987	1.006	0.994	1.014	0.989	0.51468	cytoplasm	GO:0006518 peptide metabolic process; GO:0043043 peptide biosynthetic process; GO:0044267 cellular protein metabolic process; GO:0006807 nitrogen compound metabolic process; GO:0009058 biosynthetic process; GO:0043603 cellular amide metabolic process; GO:0044238 primary metabolic process; GO:1901566 organonitrogen compound biosynthetic process; GO:1901576 organic substance biosynthetic process; G…	GO:0005840 ribosome; GO:0043226 organelle; GO:0043229 intracellular organelle; GO:0043232 intracellular non-membrane-bounded organelle; GO:0044464 cell part; GO:0005622 intracellular; GO:0005737 cytoplasm; GO:0032991 macromolecular complex; GO:0044424 intracellular part; GO:1990904 ribonucleoprotein complex; GO:0005623 cell; GO:0030529 intracellular ribonucleoprotein complex; GO:0044444 cytoplasm…	GO:0003735 structural constituent of ribosome; GO:0005198 structural molecule activity;	Translation protein SH3-like domain; Nucleic acid-binding, OB-fold; Ribosomal protein L2, C-terminal; Ribosomal Proteins L2, RNA binding domain; Ribosomal protein L2, domain 3; Ribosomal protein L2 domain 2;	J	KOG2309	60s ribosomal protein L2/L8
A0A1J4MNG1	Histone H2B OS=Cryptosporidium ubiquitum OX=857276 GN=cubi_02088	cubi_02088	12.288	11.038	56.8	7	15	5	1.059	1.051	1.064	0.947	0.962	0.966	1.104	0.000143893	nucleus		GO:0043229 intracellular organelle; GO:0043232 intracellular non-membrane-bounded organelle; GO:0044446 intracellular organelle part; GO:0032991 macromolecular complex; GO:0044424 intracellular part; GO:0005623 cell; GO:0044422 organelle part; GO:0044427 chromosomal part; GO:0043228 non-membrane-bounded organelle; GO:0000786 nucleosome; GO:0043226 organelle; GO:0000785 chromatin; GO:0044464 cell …	GO:0097159 organic cyclic compound binding; GO:1901363 heterocyclic compound binding; GO:0003677 DNA binding; GO:0046982 protein heterodimerization activity; GO:0005488 binding; GO:0046983 protein dimerization activity; GO:0003676 nucleic acid binding; GO:0005515 protein binding;	Histone-fold; Histone H2A/H2B/H3;	B	KOG1744	Histone H2B
A0A1J4MNG3	Isocitrate dehydrogenase [NADP] OS=Cryptosporidium andersoni OX=117008 GN=cand_029570	cand_029570	46.81	34.521	32.5	16	51	16	0.994	0.965	1	0.992	1.009	1.006	0.984	0.25508	cytoplasm	GO:0072350 tricarboxylic acid metabolic process; GO:0008152 metabolic process; GO:0055114 oxidation-reduction process; GO:0044710 single-organism metabolic process; GO:0044281 small molecule metabolic process; GO:0044763 single-organism cellular process; GO:0019752 carboxylic acid metabolic process; GO:0044699 single-organism process; GO:0006102 isocitrate metabolic process; GO:0006082 organic ac…		GO:0000287 magnesium ion binding; GO:1901265 nucleoside phosphate binding; GO:0043167 ion binding; GO:0004448 isocitrate dehydrogenase activity; GO:0000166 nucleotide binding; GO:0048037 cofactor binding; GO:0016491 oxidoreductase activity; GO:0016614 oxidoreductase activity, acting on CH-OH group of donors; GO:1901363 heterocyclic compound binding; GO:0097159 organic cyclic compound binding; GO:…	Isopropylmalate dehydrogenase-like domain;
A0A1J4MNH0	Phospholipid-translocating P-type flippase family protein OS=Cryptosporidium andersoni OX=117008 GN=cand_029870	cand_029870	146	4.9402	2.7	4	4	4	1.029	1.107	0.95	0.919	0.967	1.01	1.066	0.29606	plasma membrane		GO:0031224 intrinsic component of membrane; GO:0016020 membrane; GO:0016021 integral component of membrane; GO:0044425 membrane part;	GO:0097159 organic cyclic compound binding; GO:1901363 heterocyclic compound binding; GO:1901265 nucleoside phosphate binding; GO:0005488 binding; GO:0043167 ion binding; GO:0043169 cation binding; GO:0046872 metal ion binding; GO:0000166 nucleotide binding; GO:0036094 small molecule binding;	P-type ATPase, C-terminal; P-type ATPase, cytoplasmic domain N; P-type ATPase, A domain; P-type ATPase, N-terminal; HAD-like domain;	R	KOG0206	P-type ATPase
A0A1J4MNH3	Uncharacterized protein OS=Cryptosporidium andersoni OX=117008 GN=cand_029020	cand_029020	123.81	2.6849	1.7	2	2	2	1.06	0.956	1.003	0.978	0.988	1.025	1.009	0.80696	cytoplasm	GO:0006396 RNA processing; GO:0006725 cellular aromatic compound metabolic process; GO:1901360 organic cyclic compound metabolic process; GO:0006807 nitrogen compound metabolic process; GO:0044238 primary metabolic process; GO:0044237 cellular metabolic process; GO:0071704 organic substance metabolic process; GO:0016070 RNA metabolic process; GO:0008152 metabolic process; GO:0090304 nucleic acid …		GO:0005515 protein binding; GO:0005488 binding;	Tetratricopeptide-like helical domain;
A0A1J4MNH4	UDP-sugar pyrophospharylase OS=Cryptosporidium andersoni OX=117008 GN=cand_029950	cand_029950	68.979	38.901	26.2	16	34	16	0.988	0.997	1.007	1.004	0.994	1.018	0.992	0.41804	cytoplasm	GO:0008152 metabolic process;		GO:0016779 nucleotidyltransferase activity; GO:0070569 uridylyltransferase activity; GO:0003824 catalytic activity; GO:0016740 transferase activity; GO:0016772 transferase activity, transferring phosphorus-containing groups;	Nucleotide-diphospho-sugar transferases;	M	KOG2388	UDP-N-acetylglucosamine pyrophosphorylase
A0A1J4MNI4	Threonyl-tRNA synthetase family protein OS=Cryptosporidium andersoni OX=117008 GN=cand_029810	cand_029810	85.234	23.557	19	14	22	14	1.003	0.982	0.994	0.994	1.008	1.011	0.989	0.2314	cytoplasm	GO:0006518 peptide metabolic process; GO:0006725 cellular aromatic compound metabolic process; GO:0044267 cellular protein metabolic process; GO:0044699 single-organism process; GO:0009058 biosynthetic process; GO:1901566 organonitrogen compound biosynthetic process; GO:0043039 tRNA aminoacylation; GO:0044237 cellular metabolic process; GO:0006435 threonyl-tRNA aminoacylation; GO:0071704 organic …	GO:0044424 intracellular part; GO:0005623 cell; GO:0044464 cell part; GO:0005622 intracellular; GO:0005737 cytoplasm;	GO:0016876 ligase activity, forming aminoacyl-tRNA and related compounds; GO:0005524 ATP binding; GO:0004829 threonine-tRNA ligase activity; GO:1901265 nucleoside phosphate binding; GO:0016875 ligase activity, forming carbon-oxygen bonds; GO:0001882 nucleoside binding; GO:0043167 ion binding; GO:0016874 ligase activity; GO:0000166 nucleotide binding; GO:0097159 organic cyclic compound binding; GO…	Threonyl/alanyl tRNA synthetase, class II-like, putative editing domain; Threonyl/alanyl tRNA synthetase, SAD; Threonine-tRNA ligase catalytic core domain; Aminoacyl-tRNA synthetase, class II (G/ P/ S/T); Anticodon-binding; Beta-grasp domain; Aminoacyl-tRNA synthetase, class II;	J	KOG1637	Threonyl-tRNA synthetase
A0A1J4MNK2	Structural maintenance of chromosomes protein OS=Cryptosporidium andersoni OX=117008 GN=cand_029970	cand_029970	154.75	0.87174	1.1	2	2	2	0.983	0.825	0.968	1.042	1.138	1.026	0.866	0.08678	nucleus	GO:0016043 cellular component organization; GO:0051276 chromosome organization; GO:0009987 cellular process; GO:0006996 organelle organization; GO:0071840 cellular component organization or biogenesis;	GO:0043226 organelle; GO:0043229 intracellular organelle; GO:0043232 intracellular non-membrane-bounded organelle; GO:0044464 cell part; GO:0005622 intracellular; GO:0005694 chromosome; GO:0044424 intracellular part; GO:0005623 cell; GO:0043228 non-membrane-bounded organelle;	GO:0005524 ATP binding; GO:1901265 nucleoside phosphate binding; GO:0001882 nucleoside binding; GO:0043167 ion binding; GO:0005515 protein binding; GO:0000166 nucleotide binding; GO:0097159 organic cyclic compound binding; GO:1901363 heterocyclic compound binding; GO:0032549 ribonucleoside binding; GO:0097367 carbohydrate derivative binding; GO:0032553 ribonucleotide binding; GO:0005488 binding; …	SMCs flexible hinge; P-loop containing nucleoside triphosphate hydrolase; RecF/RecN/SMC, N-terminal;	BD	KOG0996	Structural maintenance of chromosome protein 4 (chromosome condensation complex Condensin, subunit C)
A0A1J4MNK4	Peptidase M16 inactive domain-containing protein OS=Cryptosporidium andersoni OX=117008 GN=cand_030190	cand_030190	62.724	12.763	9.8	5	6	5	0.971	1.036	0.999	0.956	1.028	0.996	1.009	0.77094	mitochondria			GO:0046872 metal ion binding; GO:0043169 cation binding; GO:0003824 catalytic activity; GO:0005488 binding; GO:0043167 ion binding;	Peptidase M16, C-terminal; Peptidase M16, N-terminal; Metalloenzyme, LuxS/M16 peptidase-like; Peptidase M16 domain;	O	KOG2067	Mitochondrial processing peptidase, alpha subunit
A0A1J4MNL0	Uncharacterized protein OS=Cryptosporidium andersoni OX=117008 GN=cand_030050	cand_030050	62.149	1.7224	2	1	1	1	1.31	0.783	1.056	0.878	1.051	0.949	1.094	0.67708	mitochondria
A0A1J4MNL1	TSA family protein OS=Cryptosporidium andersoni OX=117008 GN=cand_030270	cand_030270	27.623	5.6732	17.8	5	6	5	1.004	1.03	1.054	0.989	0.965	0.98	1.052	0.031778	mitochondria	GO:0050794 regulation of cellular process; GO:0042592 homeostatic process; GO:0065008 regulation of biological quality; GO:0008152 metabolic process; GO:0050789 regulation of biological process; GO:0055114 oxidation-reduction process; GO:0044710 single-organism metabolic process; GO:0045454 cell redox homeostasis; GO:0044763 single-organism cellular process; GO:0019725 cellular homeostasis; GO:00…		GO:0016209 antioxidant activity; GO:0003824 catalytic activity; GO:0051920 peroxiredoxin activity; GO:0016684 oxidoreductase activity, acting on peroxide as acceptor; GO:0016491 oxidoreductase activity;	Peroxiredoxin, C-terminal; Alkyl hydroperoxide reductase subunit C/ Thiol specific antioxidant; Thioredoxin domain; Thioredoxin-like fold;
A0A1J4MNL4	Heat shock protein HSP10 OS=Cryptosporidium andersoni OX=117008 GN=cand_030530	cand_030530	13.077	11.214	39	5	13	5	0.979	0.952	0.961	0.992	1.054	1.048	0.935	0.032883	mitochondria	GO:0006457 protein folding; GO:0009987 cellular process;	GO:0044424 intracellular part; GO:0005623 cell; GO:0044464 cell part; GO:0005622 intracellular; GO:0005737 cytoplasm;	GO:0005524 ATP binding; GO:1901265 nucleoside phosphate binding; GO:0001882 nucleoside binding; GO:0043167 ion binding; GO:0000166 nucleotide binding; GO:0097159 organic cyclic compound binding; GO:1901363 heterocyclic compound binding; GO:0032549 ribonucleoside binding; GO:0097367 carbohydrate derivative binding; GO:0032553 ribonucleotide binding; GO:0005488 binding; GO:0032550 purine ribonucleo…	GroES-like;	O	KOG1641	Mitochondrial chaperonin
A0A1J4MNL9	Uncharacterized protein OS=Cryptosporidium andersoni OX=117008 GN=cand_029170	cand_029170	40.203	12.232	17.3	6	9	6	0.988	1.01	1.057	0.955	0.979	0.988	1.046	0.11862	cytoplasm				Nuclear transport factor 2, eukaryote; NTF2-like domain;
A0A1J4MNM4	Uncharacterized protein OS=Cryptosporidium andersoni OX=117008 GN=cand_030210	cand_030210	261.7	24.069	5.7	13	16	13	1.047	0.942	1.039	0.966	1.004	1.009	1.016	0.69706	plasma membrane			GO:0005515 protein binding; GO:0005488 binding;	WD40-repeat-containing domain; WD40/YVTN repeat-like-containing domain;
A0A1J4MNM9	Uncharacterized protein OS=Cryptosporidium andersoni OX=117008 GN=cand_028710	cand_028710	14.569	3.2101	19.4	3	6	3	1.102	1.11	1.082	0.899	0.894	0.935	1.207	0.00029898	cytoplasm
A0A1J4MNN2	Uncharacterized protein OS=Cryptosporidium andersoni OX=117008 GN=cand_030290	cand_030290	86.561	35.451	13.5	10	12	10	0.959	0.981	1.028	1.006	0.992	1.014	0.985	0.52018	cytoplasm
A0A1J4MNN7	Uncharacterized protein OS=Cryptosporidium andersoni OX=117008 GN=cand_030770	cand_030770	56.366	5.985	8.7	5	5	5	0.984	1.055	0.955	0.988	1.05	0.995	0.987	0.72196	cytoplasm	GO:0008152 metabolic process;			Acyl transferase/acyl hydrolase/lysophospholipase;	U	KOG3773	Adiponutrin and related vesicular transport proteins; predicted alpha/beta hydrolase
A0A1J4MNN8	TBC domain-containing protein OS=Cryptosporidium andersoni OX=117008 GN=cand_002860	cand_002860	63.202	2.4813	3.9	2	2	2	0.956	1.018	0.988	0.976	1.033	1.033	0.974	0.36726	cytoplasm				Rab-GTPase-TBC domain;	R	KOG1102	Rab6 GTPase activator GAPCenA and related TBC domain proteins
A0A1J4MNN9	Uncharacterized protein OS=Cryptosporidium andersoni OX=117008 GN=cand_028980	cand_028980	61.449	4.1625	5.1	3	3	3	0.978	0.965	0.981	0.988	1.031	1.027	0.96	0.048463	plasma membrane	GO:0019915 lipid storage; GO:0010876 lipid localization; GO:0065008 regulation of biological quality; GO:0051235 maintenance of location; GO:0033036 macromolecule localization; GO:0051179 localization; GO:0065007 biological regulation;
A0A1J4MNP6	TPR repeat-containing protein OS=Cryptosporidium andersoni OX=117008 GN=cand_002940	cand_002940	110.06	3.3959	2	2	2	2	1.011	0.96	1.049	0.941	1.077	0.973	1.01	0.8354	plasma membrane			GO:0005515 protein binding; GO:0005488 binding;	Tetratricopeptide-like helical domain; Tetratricopeptide repeat-containing domain;	R	KOG1128	Uncharacterized conserved protein, contains TPR repeats
A0A1J4MNP8	Uncharacterized protein OS=Cryptosporidium andersoni OX=117008 GN=cand_030450	cand_030450	235.63	2.2934	1.1	2	3	2	0.896	0.954	1.044	0.964	1.033	0.974	0.974	0.60344	plasma membrane
A0A1J4MNQ7	Uncharacterized protein OS=Cryptosporidium andersoni OX=117008 GN=cand_029310	cand_029310	69.154	7.6852	11.8	9	10	9	1.012	0.962	1.002	1.014	1.02	0.995	0.983	0.35868	nucleus
A0A1J4MNR8	Uncharacterized protein OS=Cryptosporidium andersoni OX=117008 GN=cand_004600	cand_004600	55.625	41.816	22.5	10	11	10	1.015	0.975	1.001	1.021	1.038	0.978	0.985	0.51796	cytoplasm,nucleus
A0A1J4MNS0	Uncharacterized protein OS=Cryptosporidium andersoni OX=117008 GN=cand_031170	cand_031170	21.085	4.6986	16.1	4	4	4	0.92	0.972	1.102	1.025	1.118	0.867	0.995	0.97774	extracellular	GO:0006810 transport; GO:0051179 localization; GO:0051234 establishment of localization;	GO:0031224 intrinsic component of membrane; GO:0016020 membrane; GO:0016021 integral component of membrane; GO:0044425 membrane part;		GOLD domain;
A0A1J4MNS3	Uncharacterized protein OS=Cryptosporidium andersoni OX=117008 GN=cand_002930	cand_002930	41.884	16.558	22.2	9	17	9	0.981	0.943	0.996	1.02	0.993	1.03	0.96	0.10254	cytoplasm,nucleus			GO:0098772 molecular function regulator; GO:0030234 enzyme regulator activity; GO:0008047 enzyme activator activity; GO:0060589 nucleoside-triphosphatase regulator activity; GO:0005096 GTPase activator activity; GO:0030695 GTPase regulator activity;		TUZ	KOG0704	ADP-ribosylation factor GTPase activator
A0A1J4MNS4	Succinyl-beta subunit OS=Cryptosporidium andersoni OX=117008 GN=cand_029080	cand_029080	53.617	35.017	29.4	17	36	17	1.012	0.985	0.978	1.006	1.021	1.012	0.979	0.130539	mitochondria	GO:0008152 metabolic process;		GO:0005524 ATP binding; GO:1901265 nucleoside phosphate binding; GO:0001882 nucleoside binding; GO:0043167 ion binding; GO:0000166 nucleotide binding; GO:0097159 organic cyclic compound binding; GO:1901363 heterocyclic compound binding; GO:0032549 ribonucleoside binding; GO:0097367 carbohydrate derivative binding; GO:0003824 catalytic activity; GO:0032553 ribonucleotide binding; GO:0005488 bindin…	ATP-citrate lyase/succinyl-CoA ligase; ATP-grasp fold, subdomain 2; ATP-grasp fold, succinyl-CoA synthetase-type; ATP-grasp fold, subdomain 1; Succinyl-CoA synthetase-like;	C	KOG2799	Succinyl-CoA synthetase, beta subunit
A0A1J4MNS7	Flavodoxin-like fold family protein OS=Cryptosporidium andersoni OX=117008 GN=cand_029160	cand_029160	21.402	14.011	27.2	5	11	5	0.954	0.99	0.979	1.031	1.044	0.981	0.956	0.11392	cytoplasm				Flavodoxin-like fold; Flavoprotein-like domain;
A0A1J4MNT9	EF hand domain-containing protein OS=Cryptosporidium andersoni OX=117008 GN=cand_002610	cand_002610	53.696	11.176	9.2	4	11	4	1.022	0.993	1.022	0.999	1.002	0.996	1.013	0.24816	mitochondria			GO:0043169 cation binding; GO:0046872 metal ion binding; GO:0005509 calcium ion binding; GO:0005488 binding; GO:0043167 ion binding;	EF-hand domain; EF-hand domain pair;
A0A1J4MNU3	Peptidyl-prolyl cis-trans isomerase OS=Cryptosporidium andersoni OX=117008 GN=cand_002440	cand_002440	18.703	11.686	34.9	7	24	7	0.961	0.969	0.947	1.048	1.029	1.05	0.92	0.00085981	cytoplasm	GO:0044267 cellular protein metabolic process; GO:0044238 primary metabolic process; GO:0018208 peptidyl-proline modification; GO:0000413 protein peptidyl-prolyl isomerization; GO:0044237 cellular metabolic process; GO:0071704 organic substance metabolic process; GO:0006457 protein folding; GO:0018193 peptidyl-amino acid modification; GO:0008152 metabolic process; GO:0044260 cellular macromolecul…		GO:0003755 peptidyl-prolyl cis-trans isomerase activity; GO:0016853 isomerase activity; GO:0003824 catalytic activity; GO:0016859 cis-trans isomerase activity;	Cyclophilin-type peptidyl-prolyl cis-trans isomerase domain; Cyclophilin-like domain;	O	KOG0865	Cyclophilin type peptidyl-prolyl cis-trans isomerase
A0A1J4MNU4	Serine threonine protein phosphatase OS=Cryptosporidium andersoni OX=117008 GN=cand_028670	cand_028670	47.036	4.7506	3	1	1	1									extracellular			GO:0016787 hydrolase activity; GO:0003824 catalytic activity;	Metallo-dependent phosphatase-like; Calcineurin-like phosphoesterase domain, ApaH type;	O	KOG2679	Purple (tartrate-resistant) acid phosphatase
A0A1J4MNU6	Tryptophanyl-tRNA synthetase family protein OS=Cryptosporidium andersoni OX=117008 GN=cand_029560	cand_029560	68.397	61.266	39.5	28	73	28	0.999	0.998	0.986	1.021	0.995	0.998	0.99	0.32446	peroxisome	GO:0006518 peptide metabolic process; GO:0006725 cellular aromatic compound metabolic process; GO:0044267 cellular protein metabolic process; GO:0044699 single-organism process; GO:0009058 biosynthetic process; GO:1901566 organonitrogen compound biosynthetic process; GO:0043039 tRNA aminoacylation; GO:0044237 cellular metabolic process; GO:0071704 organic substance metabolic process; GO:0008152 m…	GO:0044424 intracellular part; GO:0005623 cell; GO:0044464 cell part; GO:0005622 intracellular; GO:0005737 cytoplasm;	GO:0004830 tryptophan-tRNA ligase activity; GO:0016876 ligase activity, forming aminoacyl-tRNA and related compounds; GO:0005524 ATP binding; GO:1901265 nucleoside phosphate binding; GO:0016875 ligase activity, forming carbon-oxygen bonds; GO:0001882 nucleoside binding; GO:0043167 ion binding; GO:0016874 ligase activity; GO:0000166 nucleotide binding; GO:0097159 organic cyclic compound binding; G…	Rossmann-like alpha/beta/alpha sandwich fold; Threonyl/alanyl tRNA synthetase, class II-like, putative editing domain;	J	KOG2145	Cytoplasmic tryptophanyl-tRNA synthetase
A0A1J4MNU7	Uncharacterized protein OS=Cryptosporidium andersoni OX=117008 GN=cand_002690	cand_002690	20.338	21.736	25.8	4	10	2	0.96	1.25	1	0.985	0.986	0.884	1.124	0.28124	extracellular
A0A1J4MNV0	Uncharacterized protein OS=Cryptosporidium andersoni OX=117008 GN=cand_003970	cand_003970	28.194	8.9458	19.8	5	7	5	1.002	1.01	1.008	0.957	1.012	0.935	1.04	0.23448	extracellular
A0A1J4MNW1	Uncharacterized protein OS=Cryptosporidium andersoni OX=117008 GN=cand_008370	cand_008370	37.754	23.502	28.9	10	32	10	1.026	0.987	1.002	0.985	0.985	1	1.015	0.29318	cytoplasm,nucleus				Porin domain;
A0A1J4MNW3	Uncharacterized protein OS=Cryptosporidium andersoni OX=117008 GN=cand_002900	cand_002900	35.107	1.5511	5.9	2	2	2	1.069	0.975	0.992	1.017	1.006	0.951	1.021	0.59446	plasma membrane
A0A1J4MNW9	Mif4g domain-containing protein OS=Cryptosporidium andersoni OX=117008 GN=cand_002680	cand_002680	86.267	18.342	8.3	5	5	5	1.056	0.93	1.049	0.998	1.016	0.978	1.014	0.78094	nucleus			GO:0097159 organic cyclic compound binding; GO:1901363 heterocyclic compound binding; GO:0003723 RNA binding; GO:0005515 protein binding; GO:0005488 binding; GO:0003676 nucleic acid binding;	Armadillo-type fold; MIF4G-like, type 3; MIF4G-like domain;	J	KOG0401	Translation initiation factor 4F, ribosome/mRNA-bridging subunit (eIF-4G)
A0A1J4MNY2	Protein kinase domain-containing protein OS=Cryptosporidium andersoni OX=117008 GN=cand_029960	cand_029960	76.06	10.921	12.2	9	11	9	0.962	1.044	0.984	1.03	0.98	1.006	0.991	0.7652	cytoskeleton	GO:0016310 phosphorylation; GO:0044267 cellular protein metabolic process; GO:0044238 primary metabolic process; GO:0044237 cellular metabolic process; GO:0006796 phosphate-containing compound metabolic process; GO:0071704 organic substance metabolic process; GO:0008152 metabolic process; GO:0006468 protein phosphorylation; GO:0006793 phosphorus metabolic process; GO:0044260 cellular macromolecul…		GO:1901265 nucleoside phosphate binding; GO:0016773 phosphotransferase activity, alcohol group as acceptor; GO:0004672 protein kinase activity; GO:0097159 organic cyclic compound binding; GO:1901363 heterocyclic compound binding; GO:0016301 kinase activity; GO:0030247 polysaccharide binding; GO:0003824 catalytic activity; GO:0032553 ribonucleotide binding; GO:0005488 binding; GO:0032550 purine ri…	Immunoglobulin-like fold; Protein kinase domain; Carbohydrate-binding-like fold; EF-hand domain pair; EF-hand domain; Carbohydrate binding module family 20; Protein kinase-like domain;	T	KOG0032	Ca2+/calmodulin-dependent protein kinase, EF-Hand protein superfamily
A0A1J4MNY4	Uncharacterized protein OS=Cryptosporidium andersoni OX=117008 GN=cand_026750	cand_026750	27.986	3.3723	3.2	1	1	1	1.016	1.059	1.018	0.999	0.987	0.938	1.058	0.074918	mitochondria
A0A1J4MNY5	Thioredoxin domain-containing protein OS=Cryptosporidium andersoni OX=117008 GN=cand_002920	cand_002920	66.754	37.378	14.4	9	13	9	1.026	0.992	0.991	0.968	1.002	1.037	1.001	0.9696	endoplasmic reticulum	GO:0050794 regulation of cellular process; GO:0042592 homeostatic process; GO:0065008 regulation of biological quality; GO:0050789 regulation of biological process; GO:0045454 cell redox homeostasis; GO:0044763 single-organism cellular process; GO:0019725 cellular homeostasis; GO:0044699 single-organism process; GO:0009987 cellular process; GO:0065007 biological regulation;			DnaJ domain; Thioredoxin domain; Thioredoxin-like fold;	O	KOG0191	Thioredoxin/protein disulfide isomerase
A0A1J4MNY6	Ubiquitin-conjugating enzyme family protein OS=Cryptosporidium andersoni OX=117008 GN=cand_008610	cand_008610	30.059	10.594	22.1	6	7	6	1.027	1.007	0.996	0.98	1.045	0.944	1.021	0.53276	cytoplasm				Ubiquitin-conjugating enzyme/RWD-like;	O	KOG0429	Ubiquitin-conjugating enzyme-related protein Ft1, involved in programmed cell death
A0A1J4MNZ0	Uncharacterized protein OS=Cryptosporidium andersoni OX=117008 GN=cand_030040	cand_030040	125.87	33.223	16.8	19	25	19	1.01	0.977	0.998	1.028	1.008	1.008	0.981	0.169241	cytoplasm				Domain of unknown function DUF1747; Peptidase M24; Creatinase/Aminopeptidase P/Spt16, N-terminal; PH domain-like; FACT complex subunit Spt16, N-terminal lobe domain; FACT complex subunit Spt16p/Cdc68p;	E	KOG1189	Global transcriptional regulator, cell division control protein
A0A1J4MNZ2	Uncharacterized protein OS=Cryptosporidium andersoni OX=117008 GN=cand_008690	cand_008690	16.462	7.726	35	5	10	5	1.003	0.95	0.987	0.993	1.024	1.014	0.97	0.172382	cytoplasm,nucleus	GO:0006950 response to stress; GO:0050896 response to stimulus;			START-like domain;	S	KOG2936	Uncharacterized conserved protein
A0A1J4MP03	Uncharacterized protein OS=Cryptosporidium andersoni OX=117008 GN=cand_002570	cand_002570	31.061	1.4286	4.1	1	1	1									extracellular
A0A1J4MP05	RuvB-like helicase OS=Cryptosporidium andersoni OX=117008 GN=cand_030200	cand_030200	49.52	15.711	18.1	9	11	9	0.997	1.005	0.994	1.062	1.012	0.982	0.98	0.4901	cytoplasm			GO:0005524 ATP binding; GO:1901265 nucleoside phosphate binding; GO:0004386 helicase activity; GO:0001882 nucleoside binding; GO:0043167 ion binding; GO:0016817 hydrolase activity, acting on acid anhydrides; GO:0016787 hydrolase activity; GO:0000166 nucleotide binding; GO:0017111 nucleoside-triphosphatase activity; GO:0097159 organic cyclic compound binding; GO:1901363 heterocyclic compound bindi…	TIP49, C-terminal; AAA+ ATPase domain; P-loop containing nucleoside triphosphate hydrolase;	L	KOG1942	DNA helicase, TBP-interacting protein
A0A1J4MP08	Uncharacterized protein OS=Cryptosporidium andersoni OX=117008 GN=cand_007480	cand_007480	48.57	33.775	22.4	10	16	10	1.03	1.016	1.01	0.978	0.97	1.009	1.033	0.0684	plasma membrane
A0A1J4MP10	EF-1 guanine nucleotide exchange domain-containing protein OS=Cryptosporidium andersoni OX=117008 GN=cand_002650	cand_002650	29.231	25.623	21.1	6	18	6	0.988	0.994	0.997	1.014	1.032	1.021	0.971	0.0072807	cytoplasm	GO:0006518 peptide metabolic process; GO:0006414 translational elongation; GO:0043043 peptide biosynthetic process; GO:0044267 cellular protein metabolic process; GO:0006807 nitrogen compound metabolic process; GO:0009058 biosynthetic process; GO:0043603 cellular amide metabolic process; GO:0044238 primary metabolic process; GO:1901566 organonitrogen compound biosynthetic process; GO:1901576 orga…		GO:0097159 organic cyclic compound binding; GO:1901363 heterocyclic compound binding; GO:0003723 RNA binding; GO:0008135 translation factor activity, RNA binding; GO:0003746 translation elongation factor activity; GO:0005488 binding; GO:0003676 nucleic acid binding;	Translation elongation factor EF1B/ribosomal protein S6; Translation elongation factor EF1B, beta/delta subunit, guanine nucleotide exchange domain; Glutathione S-transferase, C-terminal-like;	K	KOG1668	Elongation factor 1 beta/delta chain
A0A1J4MP21	40s ribosomal protein S3 OS=Cryptosporidium andersoni OX=117008 GN=cand_030360	cand_030360	24.746	25.12	43.9	11	32	11	1.018	1.018	1	0.989	0.995	0.974	1.026	0.040219	cytoplasm	GO:0006518 peptide metabolic process; GO:0043043 peptide biosynthetic process; GO:0044267 cellular protein metabolic process; GO:0006807 nitrogen compound metabolic process; GO:0009058 biosynthetic process; GO:0043603 cellular amide metabolic process; GO:0044238 primary metabolic process; GO:1901566 organonitrogen compound biosynthetic process; GO:1901576 organic substance biosynthetic process; G…	GO:0005840 ribosome; GO:0043229 intracellular organelle; GO:0043232 intracellular non-membrane-bounded organelle; GO:0015935 small ribosomal subunit; GO:0044446 intracellular organelle part; GO:0005737 cytoplasm; GO:0032991 macromolecular complex; GO:0044424 intracellular part; GO:0005623 cell; GO:0044422 organelle part; GO:0043228 non-membrane-bounded organelle; GO:0043226 organelle; GO:0044391 …	GO:0097159 organic cyclic compound binding; GO:1901363 heterocyclic compound binding; GO:0003723 RNA binding; GO:0005488 binding; GO:0003676 nucleic acid binding; GO:0005198 structural molecule activity; GO:0003735 structural constituent of ribosome;	K Homology domain, type 2; K homology domain, prokaryotic type; Ribosomal protein S3, C-terminal;	J	KOG3181	40S ribosomal protein S3
A0A1J4MP26	Uncharacterized protein OS=Cryptosporidium andersoni OX=117008 GN=cand_002810	cand_002810	23.831	1.7075	5.4	1	1	1	1.061	0.954	1.05	1.004	0.982	0.962	1.04	0.3515	cytoplasm,nucleus
A0A1J4MP29	Protein kinase domain-containing protein OS=Cryptosporidium andersoni OX=117008 GN=cand_007470	cand_007470	75.816	20.657	17.2	12	15	12	0.989	1.005	1.017	1.009	0.998	1.011	0.998	0.80594	cytoplasm	GO:0016310 phosphorylation; GO:0044267 cellular protein metabolic process; GO:0044238 primary metabolic process; GO:0044237 cellular metabolic process; GO:0006796 phosphate-containing compound metabolic process; GO:0071704 organic substance metabolic process; GO:0008152 metabolic process; GO:0006468 protein phosphorylation; GO:0006793 phosphorus metabolic process; GO:0044260 cellular macromolecul…		GO:0005524 ATP binding; GO:1901265 nucleoside phosphate binding; GO:0016773 phosphotransferase activity, alcohol group as acceptor; GO:0001882 nucleoside binding; GO:0043167 ion binding; GO:0004672 protein kinase activity; GO:0000166 nucleotide binding; GO:0097159 organic cyclic compound binding; GO:1901363 heterocyclic compound binding; GO:0032549 ribonucleoside binding; GO:0097367 carbohydrate …	Protein kinase domain; EF-hand domain pair; EF-hand domain; Protein kinase-like domain;	T	KOG0032	Ca2+/calmodulin-dependent protein kinase, EF-Hand protein superfamily
A0A1J4MP32	O-acyltransferase OS=Cryptosporidium andersoni OX=117008 GN=cand_007720	cand_007720	58.273	5.5623	6.8	4	5	4	1.024	0.988	0.986	1.001	1.03	0.964	1.001	0.95994	plasma membrane			GO:0016746 transferase activity, transferring acyl groups; GO:0003824 catalytic activity; GO:0016740 transferase activity; GO:0016747 transferase activity, transferring acyl groups other than amino-acyl groups; GO:0008374 O-acyltransferase activity;		I	KOG0380	Sterol O-acyltransferase/Diacylglycerol O-acyltransferase
A0A1J4MP35	Deoxyhypusine synthase OS=Cryptosporidium andersoni OX=117008 GN=cand_002670	cand_002670	42.304	0.88688	2.4	1	1	1	0.989	0.962	1.066	1.039	1.067	0.884	1.009	0.87146	cytoplasm	GO:0008612 peptidyl-lysine modification to peptidyl-hypusine; GO:0044267 cellular protein metabolic process; GO:0009058 biosynthetic process; GO:0044238 primary metabolic process; GO:0044237 cellular metabolic process; GO:0071704 organic substance metabolic process; GO:0018193 peptidyl-amino acid modification; GO:0018205 peptidyl-lysine modification; GO:0008152 metabolic process; GO:0044260 cellu…			DHS-like NAD/FAD-binding domain;	O	KOG2924	Deoxyhypusine synthase
A0A1J4MP41	Zinc-finger protein ZPR1 OS=Cryptosporidium andersoni OX=117008 GN=cand_007630	cand_007630	54.063	4.3453	8.5	4	5	4	1.01	0.936	1.03	1.042	0.974	1.033	0.976	0.5322	cytoskeleton			GO:0043169 cation binding; GO:0046872 metal ion binding; GO:0008270 zinc ion binding; GO:0046914 transition metal ion binding; GO:0005488 binding; GO:0043167 ion binding;	Zinc finger, ZPR1-type;	R	KOG2703	C4-type Zn-finger protein
A0A1J4MP45	RNA recognition family protein OS=Cryptosporidium andersoni OX=117008 GN=cand_028990	cand_028990	31.186	22.674	32.3	9	13	9	1.002	1.041	1.053	0.958	1.002	0.954	1.062	0.049341	nucleus			GO:0097159 organic cyclic compound binding; GO:1901363 heterocyclic compound binding; GO:1901265 nucleoside phosphate binding; GO:0005488 binding; GO:0003676 nucleic acid binding; GO:0000166 nucleotide binding; GO:0036094 small molecule binding;	RNA recognition motif domain; Nucleotide-binding alpha-beta plait domain;	R	KOG0118	FOG: RRM domain
A0A1J4MP50	Glycerol-3-phosphate dehydrogenase [NAD(+)] OS=Cryptosporidium andersoni OX=117008 GN=cand_008570	cand_008570	45.38	26.385	18.2	7	21	7	0.947	0.986	0.988	1.022	1.005	1.053	0.948	0.052381	mitochondria	GO:0046434 organophosphate catabolic process; GO:0055114 oxidation-reduction process; GO:0052646 alditol phosphate metabolic process; GO:0044699 single-organism process; GO:1901136 carbohydrate derivative catabolic process; GO:0006072 glycerol-3-phosphate metabolic process; GO:0005975 carbohydrate metabolic process; GO:0044238 primary metabolic process; GO:0044237 cellular metabolic process; GO:0…	GO:1902494 catalytic complex; GO:0044464 cell part; GO:0005622 intracellular; GO:1990204 oxidoreductase complex; GO:0005737 cytoplasm; GO:0032991 macromolecular complex; GO:0044424 intracellular part; GO:0009331 glycerol-3-phosphate dehydrogenase complex; GO:0005623 cell; GO:0044444 cytoplasmic part;	GO:1901265 nucleoside phosphate binding; GO:0046983 protein dimerization activity; GO:0005515 protein binding; GO:0000166 nucleotide binding; GO:0048037 cofactor binding; GO:0016491 oxidoreductase activity; GO:0016614 oxidoreductase activity, acting on CH-OH group of donors; GO:1901363 heterocyclic compound binding; GO:0097159 organic cyclic compound binding; GO:0016616 oxidoreductase activity, a…	6-phosphogluconate dehydrogenase C-terminal domain-like; 6-phosphogluconate dehydrogenase, domain 2; NAD(P)-binding domain; Glycerol-3-phosphate dehydrogenase, NAD-dependent, C-terminal; Glycerol-3-phosphate dehydrogenase, NAD-dependent, N-terminal;	C	KOG2711	Glycerol-3-phosphate dehydrogenase/dihydroxyacetone 3-phosphate reductase
A0A1J4MP52	Uncharacterized protein OS=Cryptosporidium andersoni OX=117008 GN=cand_008750	cand_008750	62.862	0.85854	1.5	1	1	1									extracellular
A0A1J4MP57	PCI domain-containing protein OS=Cryptosporidium andersoni OX=117008 GN=cand_007790	cand_007790	51.645	17.147	20	10	14	10	1.01	0.971	0.99	1.033	0.991	0.988	0.986	0.49832	cytoplasm			GO:0005515 protein binding; GO:0005488 binding;	Winged helix-turn-helix DNA-binding domain; Proteasome component (PCI) domain;	O	KOG2908	26S proteasome regulatory complex, subunit RPN9/PSMD13
A0A1J4MP58	Proteasome subunit beta OS=Cryptosporidium andersoni OX=117008 GN=cand_007960	cand_007960	23.534	23.188	25.4	6	9	6	1.097	1.006	1.022	0.986	0.963	0.979	1.067	0.079295	cytoskeleton	GO:0051603 proteolysis involved in cellular protein catabolic process; GO:0044265 cellular macromolecule catabolic process; GO:0044257 cellular protein catabolic process; GO:0044267 cellular protein metabolic process; GO:0044238 primary metabolic process; GO:0044237 cellular metabolic process; GO:0071704 organic substance metabolic process; GO:1901575 organic substance catabolic process; GO:00081…	GO:1902494 catalytic complex; GO:0000502 proteasome complex; GO:0044464 cell part; GO:0005622 intracellular; GO:0005839 proteasome core complex; GO:0032991 macromolecular complex; GO:0044424 intracellular part; GO:1905368 peptidase complex; GO:0005623 cell; GO:0043234 protein complex; GO:1905369 endopeptidase complex;	GO:0004175 endopeptidase activity; GO:0004298 threonine-type endopeptidase activity; GO:0008233 peptidase activity; GO:0070003 threonine-type peptidase activity; GO:0003824 catalytic activity; GO:0070011 peptidase activity, acting on L-amino acid peptides; GO:0016787 hydrolase activity;	Nucleophile aminohydrolases, N-terminal;	O	KOG0174	20S proteasome, regulatory subunit beta type PSMB6/PSMB9/PRE3
A0A1J4MP68	LCCL domain-containing protein OS=Cryptosporidium andersoni OX=117008 GN=cand_008040	cand_008040	134.6	146.3	28.2	33	76	11	1.01	1.029	1.009	1.005	0.985	0.98	1.026	0.060323	extracellular		GO:0016020 membrane;	GO:0038024 cargo receptor activity; GO:0005044 scavenger receptor activity; GO:0060089 molecular transducer activity; GO:0005515 protein binding; GO:0004872 receptor activity; GO:0005488 binding;	PLAT/LH2 domain; SRCR-like domain; SRCR domain; LCCL domain; Concanavalin A-like lectin/glucanase domain;	S	KOG3017	Defense-related protein containing SCP domain
A0A1J4MP71	Phosphoglycerate kinase OS=Cryptosporidium andersoni OX=117008 GN=cand_028960	cand_028960	44.669	43.856	40.6	19	63	19	0.99	0.983	0.991	1.031	1.004	1.01	0.973	0.033219	cytoplasm	GO:0006757 ATP generation from ADP; GO:0009116 nucleoside metabolic process; GO:0042278 purine nucleoside metabolic process; GO:0006165 nucleoside diphosphate phosphorylation; GO:0046031 ADP metabolic process; GO:0019362 pyridine nucleotide metabolic process; GO:0006096 glycolytic process; GO:0009167 purine ribonucleoside monophosphate metabolic process; GO:0009117 nucleotide metabolic process; G…		GO:0016774 phosphotransferase activity, carboxyl group as acceptor; GO:0016301 kinase activity; GO:0003824 catalytic activity; GO:0016740 transferase activity; GO:0004618 phosphoglycerate kinase activity; GO:0016772 transferase activity, transferring phosphorus-containing groups;	Phosphoglycerate kinase, N-terminal; Phosphoglycerate kinase, C-terminal;	G	KOG1367	3-phosphoglycerate kinase
A0A1J4MP73	Endonuclease exonuclease phosphatase family protein OS=Cryptosporidium andersoni OX=117008 GN=cand_008590	cand_008590	188.71	2.9845	1.1	2	3	2	1.002	0.995	0.948	1.013	0.972	1.071	0.964	0.33142	plasma membrane	GO:0046486 glycerolipid metabolic process; GO:0044763 single-organism cellular process; GO:0044699 single-organism process; GO:0046839 phospholipid dephosphorylation; GO:0044255 cellular lipid metabolic process; GO:0044238 primary metabolic process; GO:0016311 dephosphorylation; GO:0044237 cellular metabolic process; GO:0006796 phosphate-containing compound metabolic process; GO:0071704 organic s…		GO:0016787 hydrolase activity; GO:0042578 phosphoric ester hydrolase activity; GO:0003824 catalytic activity; GO:0016788 hydrolase activity, acting on ester bonds;	Inositol polyphosphate-related phosphatase; Endonuclease/exonuclease/phosphatase; SAC domain;	U	KOG0566	Inositol-1,4,5-triphosphate 5-phosphatase (synaptojanin), INP51/INP52/INP53 family
A0A1J4MP75	Uncharacterized protein OS=Cryptosporidium andersoni OX=117008 GN=cand_007950	cand_007950	25.649	2.0706	7.3	2	2	2	1.139	1.09	1.096	0.846	1.004	0.874	1.221	0.020465	cytoplasm				High mobility group box domain;	S	KOG3223	Uncharacterized conserved protein
A0A1J4MP83	Kelch motif family protein OS=Cryptosporidium andersoni OX=117008 GN=cand_008670	cand_008670	146.97	28.586	5.9	7	7	7	1.167	0.955	1.076	0.914	1.039	0.88	1.129	0.19258	cytoplasm			GO:0005515 protein binding; GO:0005488 binding;	Galactose oxidase/kelch, beta-propeller; Kelch-type beta propeller; Histidine kinase-like ATPase, C-terminal domain;	R	KOG0379	Kelch repeat-containing proteins
A0A1J4MP87	Uncharacterized protein OS=Cryptosporidium andersoni OX=117008 GN=cand_028920	cand_028920	66.135	2.8291	3.3	2	2	2	1.004	0.996	0.996	0.972	1.006	1.034	0.995	0.80762	nucleus			GO:0005515 protein binding; GO:0005488 binding;	Translation initiation factor, beta propellor-like domain; WD40/YVTN repeat-like-containing domain;	J	KOG2315	Predicted translation initiation factor related to eIF-3a
A0A1J4MP89	Uncharacterized protein OS=Cryptosporidium andersoni OX=117008 GN=cand_008110	cand_008110	40.495	15.442	18.3	6	10	6	0.995	1.055	1	1.031	0.975	0.968	1.026	0.40768	nucleus
A0A1J4MP90	Uncharacterized protein OS=Cryptosporidium andersoni OX=117008 GN=cand_007380	cand_007380	99.952	9.6436	8.8	9	11	9	1.019	0.984	0.982	1.003	1.002	1.004	0.992	0.5675	cytoplasm
A0A1J4MP93	Uncharacterized protein OS=Cryptosporidium andersoni OX=117008 GN=cand_008280	cand_008280	70.383	8.263	5	3	3	3	0.973	1.018	0.987	1.006	1.015	1.018	0.98	0.21292	cytoplasm
A0A1J4MP95	Transmembrane amino acid transporter protein OS=Cryptosporidium andersoni OX=117008 GN=cand_028680	cand_028680	52.033	3.0193	7	4	6	4	1.053	1.011	1.033	1.001	0.92	0.953	1.078	0.05034	plasma membrane				Amino acid transporter, transmembrane domain;	E	KOG1305	Amino acid transporter protein
A0A1J4MP97	Uncharacterized protein OS=Cryptosporidium andersoni OX=117008 GN=cand_008190	cand_008190	37.854	16.067	13.9	4	9	4	0.996	1.053	1.023	1.02	1.004	0.923	1.042	0.29316	peroxisome				Metallo-dependent phosphatase-like;
A0A1J4MPA4	Uncharacterized protein OS=Cryptosporidium andersoni OX=117008 GN=cand_007760	cand_007760	44.685	1.9742	4.7	2	2	2	1.026	0.915	0.984	1.057	1.008	1.005	0.953	0.25662	extracellular
A0A1J4MPA6	EF hand family protein OS=Cryptosporidium andersoni OX=117008 GN=cand_007540	cand_007540	72.411	8.2659	7.9	5	5	5	0.96	1.021	0.992	0.968	1.041	1.045	0.973	0.4341	cytoplasm			GO:0043169 cation binding; GO:0046872 metal ion binding; GO:0005515 protein binding; GO:0005509 calcium ion binding; GO:0005488 binding; GO:0043167 ion binding;	EH domain; EF-hand domain pair; EF-hand domain;	TU	KOG0998	Synaptic vesicle protein EHS-1 and related EH domain proteins
A0A1J4MPB1	Uncharacterized protein OS=Cryptosporidium andersoni OX=117008 GN=cand_002910	cand_002910	35.624	19.276	17.8	6	10	6	1.021	1.05	1.01	0.97	0.995	0.971	1.049	0.027824	cytoplasm,nucleus				TFG box; FFD box; Lsm14-like, N-terminal; FDF domain; LSM domain;	U	KOG1073	Uncharacterized mRNA-associated protein RAP55
A0A1J4MPC1	Thioredoxin reductase OS=Cryptosporidium andersoni OX=117008 GN=cand_002260	cand_002260	55.183	8.9816	7.3	4	6	4	0.843	0.851	0.844	1.12	1.184	1.152	0.734	4.3038e-05	cytoplasm	GO:0050794 regulation of cellular process; GO:0042592 homeostatic process; GO:0065008 regulation of biological quality; GO:0008152 metabolic process; GO:0050789 regulation of biological process; GO:0055114 oxidation-reduction process; GO:0044710 single-organism metabolic process; GO:0045454 cell redox homeostasis; GO:0044763 single-organism cellular process; GO:0019725 cellular homeostasis; GO:00…		GO:0016651 oxidoreductase activity, acting on NAD(P)H; GO:1901265 nucleoside phosphate binding; GO:0050660 flavin adenine dinucleotide binding; GO:0004791 thioredoxin-disulfide reductase activity; GO:0043167 ion binding; GO:0016209 antioxidant activity; GO:0000166 nucleotide binding; GO:0016668 oxidoreductase activity, acting on a sulfur group of donors, NAD(P) as acceptor; GO:0048037 cofactor bi…	FAD/NAD-linked reductase, dimerisation domain; Pyridine nucleotide-disulphide oxidoreductase, dimerisation domain; FAD/NAD(P)-binding domain;	O	KOG4716	Thioredoxin reductase
A0A1J4MPC8	Uncharacterized protein OS=Cryptosporidium andersoni OX=117008 GN=cand_006940	cand_006940	104.03	47.471	20.2	18	46	18	0.981	0.97	0.963	1.026	1.029	1.006	0.952	0.0052595	endoplasmic reticulum		GO:0016020 membrane;	GO:0016757 transferase activity, transferring glycosyl groups; GO:0003824 catalytic activity; GO:0016740 transferase activity;	Polysaccharide pyruvyl transferase;	G	KOG2246	Galactosyltransferases
A0A1J4MPD3	Carrier protein OS=Cryptosporidium andersoni OX=117008 GN=cand_007780	cand_007780	34.664	5.9073	8.4	3	3	3	1.04	1.039	1.006	0.964	0.971	0.998	1.052	0.029222	cytoskeleton	GO:0006810 transport; GO:0055085 transmembrane transport; GO:0051179 localization; GO:0051234 establishment of localization;			Mitochondrial carrier domain;	C	KOG0760	Mitochondrial carrier protein MRS3/4
A0A1J4MPD4	Uncharacterized protein OS=Cryptosporidium andersoni OX=117008 GN=cand_008080	cand_008080	45.942	8.6041	5.7	2	3	2	0.97	1.015	1.047	0.969	0.993	1.017	1.018	0.54438	cytoplasm			GO:0005515 protein binding; GO:0005488 binding;	WD40-repeat-containing domain; WD40/YVTN repeat-like-containing domain;	D	KOG1036	Mitotic spindle checkpoint protein BUB3, WD repeat superfamily
A0A1J4MPD5	Mitochondrial import inner membrane translocase subunit TIM17 OS=Cryptosporidium andersoni OX=117008 GN=cand_002420	cand_002420	25.734	1.192	8.9	2	2	2	0.997	1.03	1.024	0.991	1.001	0.97	1.03	0.096181	mitochondria					U	KOG1652	Mitochondrial import inner membrane translocase, subunit TIM17
A0A1J4MPE7	E3 ubiquitin protein ligase OS=Cryptosporidium andersoni OX=117008 GN=cand_007940	cand_007940	81.064	5.245	5.1	4	5	4	1.054	0.933	0.939	0.984	1.051	1.068	0.943	0.27186	nucleus			GO:0043169 cation binding; GO:0046872 metal ion binding; GO:0005515 protein binding; GO:0008270 zinc ion binding; GO:0046914 transition metal ion binding; GO:0005488 binding; GO:0043167 ion binding;	Zinc finger, RING-type; Zinc finger, RING/FYVE/PHD-type;	O	KOG0978	E3 ubiquitin ligase involved in syntaxin degradation
A0A1J4MPF2	Uncharacterized protein OS=Cryptosporidium andersoni OX=117008 GN=cand_007180	cand_007180	246.69	1.8805	1.5	4	4	4	1.011	1.061	1.036	1.005	0.937	0.968	1.068	0.054802	plasma membrane
A0A1J4MPF3	Carrier protein OS=Cryptosporidium andersoni OX=117008 GN=cand_008320	cand_008320	38.878	2.5016	5.5	2	2	2	1.028	0.901	1.058	1	0.971	1.046	0.99	0.83586	nucleus				Mitochondrial carrier domain;	C	KOG0767	Mitochondrial phosphate carrier protein
A0A1J4MPF9	Uncharacterized protein OS=Cryptosporidium andersoni OX=117008 GN=cand_007260	cand_007260	38.443	10.924	10.8	4	5	4	1.058	0.948	0.969	1.006	1.007	1.013	0.983	0.64368	cytoplasm
A0A1J4MPH6	Nucleolar protein NOP56 OS=Cryptosporidium andersoni OX=117008 GN=cand_008420	cand_008420	55.294	10.915	18.2	9	11	2	0.937	0.973	0.956	1.081	1.06	0.982	0.918	0.052778	cytoplasm				Nop domain; NOP5, N-terminal; NOSIC;	AJ	KOG2573	Ribosome biogenesis protein - Nop56p/Sik1p
A0A1J4MPI1	MSP domain-containing protein OS=Cryptosporidium andersoni OX=117008 GN=cand_005680	cand_005680	26.848	11.228	20.2	5	7	5	0.982	1.06	0.966	1.013	0.989	1.007	1	0.9719	extracellular		GO:0016020 membrane; GO:0043229 intracellular organelle; GO:0005783 endoplasmic reticulum; GO:0042175 nuclear outer membrane-endoplasmic reticulum membrane network; GO:0005737 cytoplasm; GO:0044446 intracellular organelle part; GO:0012505 endomembrane system; GO:0044424 intracellular part; GO:0005623 cell; GO:0044422 organelle part; GO:0043231 intracellular membrane-bounded organelle; GO:0043226 …		PapD-like; Major sperm protein (MSP) domain;	U	KOG0439	VAMP-associated protein involved in inositol metabolism
A0A1J4MPI3	60s acidic ribosomal protein P2 OS=Cryptosporidium andersoni OX=117008 GN=cand_008500	cand_008500	11.433	9.7994	15.6	1	2	1	1.045	1.03	0.942	1.185	0.929	0.87	1.011	0.8578	extracellular	GO:0006518 peptide metabolic process; GO:0006414 translational elongation; GO:0043043 peptide biosynthetic process; GO:0044267 cellular protein metabolic process; GO:0006807 nitrogen compound metabolic process; GO:0009058 biosynthetic process; GO:0043603 cellular amide metabolic process; GO:0044238 primary metabolic process; GO:1901566 organonitrogen compound biosynthetic process; GO:1901576 orga…	GO:0005840 ribosome; GO:0043226 organelle; GO:0043229 intracellular organelle; GO:0043232 intracellular non-membrane-bounded organelle; GO:0044464 cell part; GO:0005622 intracellular; GO:0005737 cytoplasm; GO:0032991 macromolecular complex; GO:0044424 intracellular part; GO:1990904 ribonucleoprotein complex; GO:0005623 cell; GO:0030529 intracellular ribonucleoprotein complex; GO:0044444 cytoplasm…	GO:0003735 structural constituent of ribosome; GO:0005198 structural molecule activity;		J	KOG3449	60S acidic ribosomal protein P2
A0A1J4MPI6	Uncharacterized protein OS=Cryptosporidium andersoni OX=117008 GN=cand_007070	cand_007070	58.661	1.4268	1.8	1	1	1	0.911	1.047	1.04	0.998	0.993	1.017	0.997	0.91364	cytoplasm
A0A1J4MPK4	1 divalent ion tolerance protein OS=Cryptosporidium andersoni OX=117008 GN=cand_005920	cand_005920	13.662	16.288	9.1	1	1	1									extracellular	GO:0042221 response to chemical; GO:0010035 response to inorganic substance; GO:0050896 response to stimulus; GO:0010038 response to metal ion;			Nitrogen regulatory PII-like, alpha/beta;	P	KOG3338	Divalent cation tolerance-related protein
A0A1J4MPL3	Uncharacterized protein OS=Cryptosporidium andersoni OX=117008 GN=cand_006000	cand_006000	33.078	14.594	17	5	19	5	1.042	1.006	0.988	1.03	0.993	0.977	1.012	0.61792	extracellular
A0A1J4MPL5	Uncharacterized protein OS=Cryptosporidium andersoni OX=117008 GN=cand_007090	cand_007090	146.36	2.0571	0.9	1	1	1	0.97	1.028	1.034	0.998	0.993	0.988	1.018	0.491	plasma membrane			GO:0008289 lipid binding; GO:0005488 binding;	START domain; START-like domain;
A0A1J4MPL9	Glycerol-3-phosphate acyltransferase protein OS=Cryptosporidium andersoni OX=117008 GN=cand_007170	cand_007170	66.479	15.78	16.6	10	16	10	0.986	1.027	1.013	0.954	1.014	0.999	1.02	0.41558	plasma membrane	GO:0008152 metabolic process;		GO:0016746 transferase activity, transferring acyl groups; GO:0003824 catalytic activity; GO:0016740 transferase activity;	Phospholipid/glycerol acyltransferase;
A0A1J4MPM7	RNA recognition family protein OS=Cryptosporidium andersoni OX=117008 GN=cand_005560	cand_005560	29.357	7.8214	19.3	5	5	5	1.035	1.048	1.057	0.934	1.029	0.937	1.083	0.067605	nucleus			GO:0097159 organic cyclic compound binding; GO:1901363 heterocyclic compound binding; GO:1901265 nucleoside phosphate binding; GO:0005488 binding; GO:0003676 nucleic acid binding; GO:0000166 nucleotide binding; GO:0036094 small molecule binding;	RNA recognition motif domain; Nucleotide-binding alpha-beta plait domain;	R	KOG0118	FOG: RRM domain
A0A1J4MPM8	HECT domain-containing family protein OS=Cryptosporidium andersoni OX=117008 GN=cand_007250	cand_007250	279.88	0.85686	0.3	1	1	1									cytoplasm,nucleus			GO:0019787 ubiquitin-like protein transferase activity; GO:0003824 catalytic activity; GO:0016740 transferase activity; GO:0004842 ubiquitin-protein transferase activity;	HECT domain;
A0A1J4MPN3	Translation initiation factor 5B OS=Cryptosporidium andersoni OX=117008 GN=cand_006150	cand_006150	102.2	18.511	8	7	8	7	0.998	0.993	0.962	0.999	0.977	0.973	1.001	0.93156	cytoplasm			GO:1901265 nucleoside phosphate binding; GO:0001882 nucleoside binding; GO:0043167 ion binding; GO:0016817 hydrolase activity, acting on acid anhydrides; GO:0016787 hydrolase activity; GO:0000166 nucleotide binding; GO:0017111 nucleoside-triphosphatase activity; GO:0097159 organic cyclic compound binding; GO:1901363 heterocyclic compound binding; GO:0032549 ribonucleoside binding; GO:0097367 carb…	Translation initiation factor IF- 2, domain 3; Small GTP-binding protein domain; Translation elongation factor EFTu-like, domain 2; P-loop containing nucleoside triphosphate hydrolase; Transcription factor, GTP-binding domain; Translation protein, beta-barrel domain;	J	KOG1144	Translation initiation factor 5B (eIF-5B)
A0A1J4MPN7	Peptidyl-prolyl cis-trans cyclophilin-type family protein OS=Cryptosporidium andersoni OX=117008 GN=cand_004910	cand_004910	83.37	0.97261	1.2	1	1	1									cytoplasm	GO:0044267 cellular protein metabolic process; GO:0044238 primary metabolic process; GO:0018208 peptidyl-proline modification; GO:0000413 protein peptidyl-prolyl isomerization; GO:0044237 cellular metabolic process; GO:0071704 organic substance metabolic process; GO:0006457 protein folding; GO:0018193 peptidyl-amino acid modification; GO:0008152 metabolic process; GO:0044260 cellular macromolecul…		GO:0003755 peptidyl-prolyl cis-trans isomerase activity; GO:0005515 protein binding; GO:0016853 isomerase activity; GO:0003824 catalytic activity; GO:0016859 cis-trans isomerase activity; GO:0005488 binding;	Cyclophilin-type peptidyl-prolyl cis-trans isomerase domain; WD40-repeat-containing domain; WD40/YVTN repeat-like-containing domain; Cyclophilin-like domain;	O	KOG0882	Cyclophilin-related peptidyl-prolyl cis-trans isomerase
A0A1J4MPP0	Uncharacterized protein OS=Cryptosporidium andersoni OX=117008 GN=cand_006230	cand_006230	170.95	147.62	29.8	39	71	39	0.983	0.963	0.977	1.029	1.022	1.029	0.949	0.00129688	extracellular				Growth factor receptor cysteine-rich domain;
A0A1J4MPP2	Uncharacterized protein OS=Cryptosporidium andersoni OX=117008 GN=cand_007690	cand_007690	55.611	10.934	13.5	7	9	7	1.044	1.024	0.992	0.991	0.995	0.932	1.049	0.138836	plasma membrane			GO:0008641 small protein activating enzyme activity; GO:0016877 ligase activity, forming carbon-sulfur bonds; GO:0003824 catalytic activity; GO:0016874 ligase activity;	Rhodanese-like domain; THIF-type NAD/FAD binding fold; NAD(P)-binding domain;	H	KOG2017	Molybdopterin synthase sulfurylase
A0A1J4MPP3	Uncharacterized protein OS=Cryptosporidium andersoni OX=117008 GN=cand_005720	cand_005720	95.082	4.3132	2.4	2	2	2	1.035	0.92	1.061	0.96	1.024	1.01	1.007	0.91002	mitochondria
A0A1J4MPP4	Uncharacterized protein OS=Cryptosporidium andersoni OX=117008 GN=cand_005500	cand_005500	12.888	0.81867	8.3	1	1	1	0.949	1.012	1.06	0.993	0.938	1.054	1.012	0.80758	cytoplasm	GO:0046907 intracellular transport; GO:0072599 establishment of protein localization to endoplasmic reticulum; GO:0072594 establishment of protein localization to organelle; GO:0072657 protein localization to membrane; GO:0045047 protein targeting to ER; GO:0071702 organic substance transport; GO:0006613 cotranslational protein targeting to membrane; GO:0015031 protein transport; GO:0051641 cellu…	GO:0005786 signal recognition particle, endoplasmic reticulum targeting; GO:0044464 cell part; GO:0005622 intracellular; GO:0048500 signal recognition particle; GO:0005737 cytoplasm; GO:0032991 macromolecular complex; GO:0044424 intracellular part; GO:1990904 ribonucleoprotein complex; GO:0005623 cell; GO:0030529 intracellular ribonucleoprotein complex; GO:0044444 cytoplasmic part;	GO:0097159 organic cyclic compound binding; GO:1901363 heterocyclic compound binding; GO:0005048 signal sequence binding; GO:0003723 RNA binding; GO:0042277 peptide binding; GO:0005488 binding; GO:0003676 nucleic acid binding; GO:0033218 amide binding; GO:0030942 endoplasmic reticulum signal peptide binding; GO:0008312 7S RNA binding;	Signal recognition particle, SRP9/SRP14 subunit;
A0A1J4MPP9	Uncharacterized protein OS=Cryptosporidium andersoni OX=117008 GN=cand_005580	cand_005580	45.476	2.6118	4.8	2	2	2									plasma membrane
A0A1J4MPQ2	Uncharacterized protein OS=Cryptosporidium andersoni OX=117008 GN=cand_005800	cand_005800	19.565	15.041	21.6	3	7	3	1.009	1.016	1.004	0.99	1.012	1.033	0.998	0.89222	extracellular
A0A1J4MPR2	Uncharacterized protein OS=Cryptosporidium andersoni OX=117008 GN=cand_005880	cand_005880	32.162	2.5685	3.7	1	1	1	0.961	0.964	1.021	0.964	0.986	1.106	0.964	0.49432	plasma membrane
A0A1J4MPR4	Signal recognition particle 19 protein OS=Cryptosporidium andersoni OX=117008 GN=cand_006470	cand_006470	16.475	20.084	29.5	3	5	3	1.008	1.015	1.019	0.927	1.022	0.96	1.046	0.25382	extracellular	GO:0046907 intracellular transport; GO:0072599 establishment of protein localization to endoplasmic reticulum; GO:0072594 establishment of protein localization to organelle; GO:0072657 protein localization to membrane; GO:0045047 protein targeting to ER; GO:0071702 organic substance transport; GO:0006613 cotranslational protein targeting to membrane; GO:0015031 protein transport; GO:0051641 cellu…	GO:0044464 cell part; GO:0005622 intracellular; GO:0048500 signal recognition particle; GO:0005737 cytoplasm; GO:0032991 macromolecular complex; GO:0044424 intracellular part; GO:1990904 ribonucleoprotein complex; GO:0030529 intracellular ribonucleoprotein complex; GO:0005623 cell; GO:0044444 cytoplasmic part;	GO:0097159 organic cyclic compound binding; GO:1901363 heterocyclic compound binding; GO:0003723 RNA binding; GO:0005488 binding; GO:0008312 7S RNA binding; GO:0003676 nucleic acid binding;		U	KOG3198	Signal recognition particle, subunit Srp19
A0A1J4MPR6	Uncharacterized protein OS=Cryptosporidium andersoni OX=117008 GN=cand_005740	cand_005740	118.65	41.799	19.8	21	25	21	1	0.999	0.991	0.995	0.994	1.022	0.993	0.508	nucleus
A0A1J4MPT6	Uncharacterized protein OS=Cryptosporidium andersoni OX=117008 GN=cand_006720	cand_006720	47.199	4.2689	8.4	4	4	4	1.009	0.974	1.006	1.016	1.005	0.994	0.991	0.5364	plasma membrane				Alpha/Beta hydrolase fold; Serine aminopeptidase, S33;
A0A1J4MPT8	Uncharacterized protein OS=Cryptosporidium andersoni OX=117008 GN=cand_008170	cand_008170	52.955	2.1519	5.3	3	3	3	1.039	0.99	0.985	0.948	1.031	1.018	1.006	0.85574	extracellular
A0A1J4MPT9	Uncharacterized protein OS=Cryptosporidium andersoni OX=117008 GN=cand_006120	cand_006120	30.999	3.34	8.4	3	3	3	1.003	0.974	0.949	1.025	1.025	1.037	0.948	0.030762	plasma membrane
A0A1J4MPU4	Uncharacterized protein OS=Cryptosporidium andersoni OX=117008 GN=cand_008250	cand_008250	224.34	2.5912	1	2	2	2	0.962	1.064	0.997	1.024	0.989	0.973	1.012	0.7424	cytoplasm
A0A1J4MPV3	NOT1 domain-containing protein OS=Cryptosporidium andersoni OX=117008 GN=cand_006280	cand_006280	306.37	22.886	4.6	13	15	13	0.963	1.003	0.993	0.97	0.99	1.064	0.979	0.5288	plasma membrane				CCR4-NOT transcription complex subunit 1, TTP binding domain; CCR4-Not complex component, Not1, C-terminal; CCR4-NOT transcription complex subunit 1, CAF1-binding domain; CCR4-Not complex, Not1 subunit, domain of unknown function DUF3819;	K	KOG1831	Negative regulator of transcription
A0A1J4MPV5	Uncharacterized protein OS=Cryptosporidium andersoni OX=117008 GN=cand_010480	cand_010480	264.95	40.546	8	18	18	18	0.97	0.977	1.05	1.034	1.018	0.99	0.985	0.61576	plasma membrane			GO:0005488 binding;	Proteasome activator Blm10, mid region; Armadillo-like helical; Armadillo-type fold;	S	KOG1851	Uncharacterized conserved protein
A0A1J4MPW0	HSA family protein OS=Cryptosporidium andersoni OX=117008 GN=cand_010550	cand_010550	115.35	2.2326	1	1	1	1	0.996	1.071	1.04	0.988	1.017	0.907	1.067	0.179341	plasma membrane			GO:0097159 organic cyclic compound binding; GO:1901363 heterocyclic compound binding; GO:0003677 DNA binding; GO:0005488 binding; GO:0003676 nucleic acid binding;	Homeobox domain-like; Helicase/SANT-associated domain; Myb-like domain;	R	KOG0391	SNF2 family DNA-dependent ATPase
A0A1J4MPW9	Nuclear transport factor 2 domain-containing protein OS=Cryptosporidium andersoni OX=117008 GN=cand_010640	cand_010640	14.427	3.4018	11.6	1	2	1	0.995	1.13	1.014	0.846	0.991	1.054	1.086	0.32932	cytoplasm,nucleus	GO:0006810 transport; GO:0051179 localization; GO:0051234 establishment of localization;	GO:0005623 cell; GO:0005622 intracellular; GO:0044464 cell part;		Nuclear transport factor 2; Nuclear transport factor 2, eukaryote; NTF2-like domain;	U	KOG2104	Nuclear transport factor 2
A0A1J4MPY9	Uncharacterized protein OS=Cryptosporidium andersoni OX=117008 GN=cand_006540	cand_006540	116.74	-2	1	1	1	1									nucleus			GO:0005488 binding;	Armadillo-like helical; Armadillo-type fold;
A0A1J4MPZ0	TSA family protein OS=Cryptosporidium andersoni OX=117008 GN=cand_010800	cand_010800	21.52	17.823	22.6	5	16	5	0.874	1.122	1.003	1.055	1.087	0.794	1.021	0.84516	cytoplasm,nucleus	GO:0050794 regulation of cellular process; GO:0042592 homeostatic process; GO:0065008 regulation of biological quality; GO:0008152 metabolic process; GO:0050789 regulation of biological process; GO:0055114 oxidation-reduction process; GO:0044710 single-organism metabolic process; GO:0045454 cell redox homeostasis; GO:0044763 single-organism cellular process; GO:0019725 cellular homeostasis; GO:00…		GO:0016209 antioxidant activity; GO:0003824 catalytic activity; GO:0051920 peroxiredoxin activity; GO:0016684 oxidoreductase activity, acting on peroxide as acceptor; GO:0016491 oxidoreductase activity;	Peroxiredoxin, C-terminal; Alkyl hydroperoxide reductase subunit C/ Thiol specific antioxidant; Thioredoxin-like fold; Thioredoxin domain;	O	KOG0852	Alkyl hydroperoxide reductase, thiol specific antioxidant and related enzymes
A0A1J4MPZ1	Uncharacterized protein OS=Cryptosporidium andersoni OX=117008 GN=cand_006600	cand_006600	656.2	5.2456	1	6	6	6	1.048	0.979	1.03	0.955	1.03	0.973	1.033	0.34082	plasma membrane			GO:0005515 protein binding; GO:0016301 kinase activity; GO:0003824 catalytic activity; GO:0016740 transferase activity; GO:0005488 binding; GO:0016772 transferase activity, transferring phosphorus-containing groups;	Phosphatidylinositol 3-/4-kinase, catalytic domain; PIK-related kinase, FAT; PIK-related kinase; FATC domain; Protein kinase-like domain;	TBLD	KOG0889	Histone acetyltransferase SAGA, TRRAP/TRA1 component, PI-3 kinase superfamily
A0A1J4MPZ2	ATP-dependent RNA helicae DDX39 OS=Cryptosporidium andersoni OX=117008 GN=cand_004290	cand_004290	48.6	21.088	19.4	9	22	9	0.993	1.006	0.998	1.008	1.021	0.995	0.991	0.34544	cytoplasm,nucleus			GO:0005524 ATP binding; GO:1901265 nucleoside phosphate binding; GO:0001882 nucleoside binding; GO:0043167 ion binding; GO:0000166 nucleotide binding; GO:0097159 organic cyclic compound binding; GO:1901363 heterocyclic compound binding; GO:0032549 ribonucleoside binding; GO:0097367 carbohydrate derivative binding; GO:0032553 ribonucleotide binding; GO:0005488 binding; GO:0003676 nucleic acid bind…	DEAD/DEAH box helicase domain; RNA helicase, DEAD-box type, Q motif; Helicase superfamily 1/2, ATP-binding domain; P-loop containing nucleoside triphosphate hydrolase; Helicase, C-terminal;	A	KOG0329	ATP-dependent RNA helicase
A0A1J4MPZ6	Uncharacterized protein OS=Cryptosporidium andersoni OX=117008 GN=cand_004370	cand_004370	12.671	7.667	33.6	3	4	3	1.003	0.891	1.004	1.011	0.985	1.107	0.934	0.26604	extracellular
A0A1J4MQ03	UDP-N-acetylglucosamine pyrophosphorylase OS=Cryptosporidium andersoni OX=117008 GN=cand_010880	cand_010880	58.824	19.084	28.7	16	28	16	1.01	0.955	0.987	1.009	1.008	1.008	0.976	0.26804	cytoplasm	GO:0008152 metabolic process;		GO:0016779 nucleotidyltransferase activity; GO:0070569 uridylyltransferase activity; GO:0003824 catalytic activity; GO:0016740 transferase activity; GO:0016772 transferase activity, transferring phosphorus-containing groups;	Nucleotide-diphospho-sugar transferases;	M	KOG2388	UDP-N-acetylglucosamine pyrophosphorylase
A0A1J4MQ08	Uncharacterized protein OS=Cryptosporidium andersoni OX=117008 GN=cand_007320	cand_007320	55.764	16.664	12	5	6	5	0.994	1.088	1.038	0.967	1.005	0.93	1.075	0.103477	extracellular
A0A1J4MQ19	Deoxyhypusine hydroxylase OS=Cryptosporidium andersoni OX=117008 GN=cand_010440	cand_010440	42.487	13.635	6.3	2	2	2	0.989	1.071	0.918	1.043	0.999	0.983	0.984	0.73582	mitochondria	GO:0008612 peptidyl-lysine modification to peptidyl-hypusine; GO:0044267 cellular protein metabolic process; GO:0009058 biosynthetic process; GO:0044238 primary metabolic process; GO:0044237 cellular metabolic process; GO:0071704 organic substance metabolic process; GO:0018193 peptidyl-amino acid modification; GO:0018205 peptidyl-lysine modification; GO:0008152 metabolic process; GO:0044260 cellu…		GO:0016705 oxidoreductase activity, acting on paired donors, with incorporation or reduction of molecular oxygen; GO:0019135 deoxyhypusine monooxygenase activity; GO:0003824 catalytic activity; GO:0004497 monooxygenase activity; GO:0005488 binding; GO:0016491 oxidoreductase activity;	Armadillo-like helical; Armadillo-type fold;	R	KOG0567	HEAT repeat-containing protein
A0A1J4MQ21	Uncharacterized protein OS=Cryptosporidium andersoni OX=117008 GN=cand_004610	cand_004610	60.87	9.9773	12.6	8	9	8	0.999	1.026	1.005	0.997	0.991	0.992	1.017	0.116202	extracellular
A0A1J4MQ24	Uncharacterized protein OS=Cryptosporidium andersoni OX=117008 GN=cand_005570	cand_005570	24.076	4.7718	13.9	3	3	3	1.018	0.948	0.987	1.021	0.956	1.079	0.966	0.45592	plasma membrane
A0A1J4MQ28	Uncharacterized protein OS=Cryptosporidium andersoni OX=117008 GN=cand_010540	cand_010540	63.567	27.026	15.1	8	19	8	0.949	0.96	0.981	1.002	1.054	1.019	0.94	0.025244	extracellular
A0A1J4MQ30	Uncharacterized protein OS=Cryptosporidium andersoni OX=117008 GN=cand_010520	cand_010520	107.62	8.2818	4	4	5	4	1.025	1.024	0.996	1.005	1.035	1.018	0.996	0.75306	nucleus
A0A1J4MQ32	Uncharacterized protein OS=Cryptosporidium andersoni OX=117008 GN=cand_005650	cand_005650	30.957	14.137	28.9	8	12	8	0.974	1.02	1.011	0.985	0.998	1.008	1.005	0.78714	nucleus				DnaJ domain;	O	KOG0714	Molecular chaperone (DnaJ superfamily)
A0A1J4MQ47	Dynamin family protein OS=Cryptosporidium andersoni OX=117008 GN=cand_003980	cand_003980	88.911	50.181	18	15	28	15	0.994	1.023	0.989	0.973	1.006	1.018	1.003	0.8666	cytoplasm			GO:1901265 nucleoside phosphate binding; GO:0001882 nucleoside binding; GO:0043167 ion binding; GO:0016817 hydrolase activity, acting on acid anhydrides; GO:0016787 hydrolase activity; GO:0000166 nucleotide binding; GO:0017111 nucleoside-triphosphatase activity; GO:0097159 organic cyclic compound binding; GO:1901363 heterocyclic compound binding; GO:0032549 ribonucleoside binding; GO:0097367 carb…	Dynamin-type guanine nucleotide-binding (G) domain; Dynamin GTPase effector; P-loop containing nucleoside triphosphate hydrolase; GTPase effector domain; Dynamin, GTPase domain; Dynamin central domain;	UR	KOG0446	Vacuolar sorting protein VPS1, dynamin, and related proteins
A0A1J4MQ51	Ubiquitin-activating enzyme OS=Cryptosporidium andersoni OX=117008 GN=cand_011280	cand_011280	73.4	14.92	11.7	7	9	7	1.012	1.011	0.965	0.99	1.04	0.96	0.999	0.99016	plasma membrane	GO:0016925 protein sumoylation; GO:0044267 cellular protein metabolic process; GO:0070647 protein modification by small protein conjugation or removal; GO:0044238 primary metabolic process; GO:0044237 cellular metabolic process; GO:0071704 organic substance metabolic process; GO:0018193 peptidyl-amino acid modification; GO:0018205 peptidyl-lysine modification; GO:0008152 metabolic process; GO:003…		GO:0008641 small protein activating enzyme activity; GO:0016877 ligase activity, forming carbon-sulfur bonds; GO:0019948 SUMO activating enzyme activity; GO:0003824 catalytic activity; GO:0016874 ligase activity;	Ubiquitin-activating enzyme, catalytic cysteine domain; THIF-type NAD/FAD binding fold; NAD(P)-binding domain; Ubiquitin/SUMO-activating enzyme ubiquitin-like domain;	O	KOG2013	SMT3/SUMO-activating complex, catalytic component UBA2
A0A1J4MQ52	Nascent polypeptide-associated complex subunit beta OS=Cryptosporidium andersoni OX=117008 GN=cand_005890	cand_005890	18.043	7.2638	24.7	4	7	4	1.006	1.04	0.957	1.024	0.995	1.027	0.986	0.60468	cytoplasm				Nascent polypeptide-associated complex NAC domain;	K	KOG2240	RNA polymerase II general transcription factor BTF3 and related proteins
A0A1J4MQ53	Uncharacterized protein OS=Cryptosporidium andersoni OX=117008 GN=cand_010760	cand_010760	47.959	17.268	17.9	8	16	8	1.012	1.011	1.002	1.002	1.002	0.982	1.013	0.154619	cytoplasm	GO:0044699 single-organism process; GO:0008152 metabolic process; GO:0055114 oxidation-reduction process; GO:0044710 single-organism metabolic process;		GO:0003824 catalytic activity; GO:0016491 oxidoreductase activity;	Saccharopine dehydrogenase, NADP binding domain; NAD(P)-binding domain;	S	KOG2733	Uncharacterized membrane protein
A0A1J4MQ60	Uncharacterized protein OS=Cryptosporidium andersoni OX=117008 GN=cand_010840	cand_010840	186.85	22.27	8.6	15	15	15	1.019	1.008	1.003	0.967	0.998	0.994	1.024	0.095822	cytoskeleton
A0A1J4MQ61	Nucleotidyl transferase family protein OS=Cryptosporidium andersoni OX=117008 GN=cand_010940	cand_010940	50.121	9.242	14.1	7	8	7	1.001	1.002	1.023	1.014	0.97	1	1.014	0.39746	cytoplasm	GO:0009058 biosynthetic process; GO:0008152 metabolic process;		GO:0016779 nucleotidyltransferase activity; GO:0003824 catalytic activity; GO:0016740 transferase activity; GO:0016772 transferase activity, transferring phosphorus-containing groups;	Trimeric LpxA-like; Nucleotide-diphospho-sugar transferases; Nucleotidyl transferase domain;	M	KOG1322	GDP-mannose pyrophosphorylase/mannose-1-phosphate guanylyltransferase
A0A1J4MQ65	PCI domain-containing protein OS=Cryptosporidium andersoni OX=117008 GN=cand_004140	cand_004140	59.726	62.383	32.1	20	41	20	0.999	1.009	1.002	0.979	1.002	1.003	1.009	0.35966	cytoplasm	GO:0050789 regulation of biological process; GO:0080090 regulation of primary metabolic process; GO:0060255 regulation of macromolecule metabolic process; GO:0051246 regulation of protein metabolic process; GO:0009894 regulation of catabolic process; GO:0019222 regulation of metabolic process; GO:0042176 regulation of protein catabolic process; GO:0065007 biological regulation;	GO:1902494 catalytic complex; GO:0000502 proteasome complex; GO:0044464 cell part; GO:0005622 intracellular; GO:0032991 macromolecular complex; GO:0044424 intracellular part; GO:1905368 peptidase complex; GO:0005623 cell; GO:0043234 protein complex; GO:1905369 endopeptidase complex;	GO:0005515 protein binding; GO:0030234 enzyme regulator activity; GO:0098772 molecular function regulator; GO:0005488 binding;	Proteasome component (PCI) domain; Winged helix-turn-helix DNA-binding domain; 26S proteasome regulatory subunit, C-terminal;	O	KOG2581	26S proteasome regulatory complex, subunit RPN3/PSMD3
A0A1J4MQ69	Uncharacterized protein OS=Cryptosporidium andersoni OX=117008 GN=cand_011020	cand_011020	144.16	15.483	10.7	15	16	15	1.008	1.018	0.993	1.005	0.999	1.015	1	0.99732	plasma membrane
A0A1J4MQ70	Acetyl-synthetase OS=Cryptosporidium andersoni OX=117008 GN=cand_010920	cand_010920	106.25	20.227	8.7	9	14	9	1.001	1.02	0.979	1.014	0.988	0.986	1.004	0.80402	cytoplasm			GO:0005524 ATP binding; GO:1901265 nucleoside phosphate binding; GO:0001882 nucleoside binding; GO:0043167 ion binding; GO:0000166 nucleotide binding; GO:0008080 N-acetyltransferase activity; GO:0016747 transferase activity, transferring acyl groups other than amino-acyl groups; GO:0048037 cofactor binding; GO:0016407 acetyltransferase activity; GO:0016410 N-acyltransferase activity; GO:0097159 o…	GNAT domain; Succinyl-CoA synthetase-like, flavodoxin domain; Acyl-CoA N-acyltransferase; ATP-grasp fold; NAD(P)-binding domain; ATP-grasp fold, subdomain 2; CoA-binding; Succinyl-CoA synthetase-like;
A0A1J4MQ82	Uncharacterized protein OS=Cryptosporidium andersoni OX=117008 GN=cand_027250	cand_027250	66.657	1.4856	2.8	2	2	2	1.052	0.927	1.048	0.988	1.012	0.983	1.015	0.7746	nucleus			GO:0043169 cation binding; GO:0046872 metal ion binding; GO:0005515 protein binding; GO:0008270 zinc ion binding; GO:0046914 transition metal ion binding; GO:0005488 binding; GO:0043167 ion binding;	RING-type zinc-finger, LisH dimerisation motif; Zinc finger, RING-type; Zinc finger, RING/FYVE/PHD-type;	O	KOG2817	Predicted E3 ubiquitin ligase
A0A1J4MQ86	Dolichyl-diphosphooligosaccharide--protein glycosyltransferase 48 kDa subunit OS=Cryptosporidium andersoni OX=117008 GN=cand_011080	cand_011080	56.227	19.092	14.5	7	23	7	0.969	0.994	1.015	1.006	1.009	0.987	0.992	0.61728	peroxisome	GO:0043413 macromolecule glycosylation; GO:0044267 cellular protein metabolic process; GO:0044699 single-organism process; GO:0009058 biosynthetic process; GO:0018196 peptidyl-asparagine modification; GO:0044237 cellular metabolic process; GO:0071704 organic substance metabolic process; GO:0008152 metabolic process; GO:1901137 carbohydrate derivative biosynthetic process; GO:1901135 carbohydrate …	GO:0016020 membrane; GO:0043229 intracellular organelle; GO:0005783 endoplasmic reticulum; GO:0042175 nuclear outer membrane-endoplasmic reticulum membrane network; GO:0005737 cytoplasm; GO:0044446 intracellular organelle part; GO:0012505 endomembrane system; GO:0044424 intracellular part; GO:0005623 cell; GO:0044422 organelle part; GO:0043231 intracellular membrane-bounded organelle; GO:0043226 …			O	KOG2754	Oligosaccharyltransferase, beta subunit
A0A1J4MQ94	Uncharacterized protein OS=Cryptosporidium andersoni OX=117008 GN=cand_011160	cand_011160	11.879	3.5127	26.9	3	9	3	1.036	1.049	0.985	0.996	0.97	0.988	1.039	0.139736	cytoplasm
A0A1J4MQ96	Armadillo beta-catenin-like repeat family protein OS=Cryptosporidium andersoni OX=117008 GN=cand_002180	cand_002180	30.235	9.3949	24.2	8	10	8	0.99	0.993	1.016	0.984	0.991	1.008	1.005	0.64928	cytoplasm			GO:0005515 protein binding; GO:0005488 binding;	Armadillo-like helical; Armadillo-type fold;
A0A1J4MQ97	Vesicle-fusing ATPase OS=Cryptosporidium andersoni OX=117008 GN=cand_026820	cand_026820	83.162	22.376	12	9	15	9	1.013	1.003	0.993	1.005	1.025	0.982	0.999	0.95192	mitochondria			GO:0005524 ATP binding; GO:1901265 nucleoside phosphate binding; GO:0001882 nucleoside binding; GO:0043167 ion binding; GO:0000166 nucleotide binding; GO:0097159 organic cyclic compound binding; GO:1901363 heterocyclic compound binding; GO:0032549 ribonucleoside binding; GO:0097367 carbohydrate derivative binding; GO:0032553 ribonucleotide binding; GO:0005488 binding; GO:0032550 purine ribonucleo…	CDC48 domain 2-like; AAA+ ATPase domain; ATPase, AAA-type, core; Aspartate decarboxylase-like domain; P-loop containing nucleoside triphosphate hydrolase;	O	KOG0741	AAA+-type ATPase
A0A1J4MQA1	Uncharacterized protein OS=Cryptosporidium andersoni OX=117008 GN=cand_001930	cand_001930	37.117	6.7458	16.2	6	7	6	1.003	1.049	1.022	0.936	1.06	0.953	1.042	0.35414	cytoplasm			GO:0005515 protein binding; GO:0005488 binding;	Tetratricopeptide-like helical domain; Tetratricopeptide repeat-containing domain;	S	KOG3060	Uncharacterized conserved protein
A0A1J4MQA9	AP complex subunit beta OS=Cryptosporidium andersoni OX=117008 GN=cand_002010	cand_002010	85.033	22.419	15.3	12	21	12	0.994	0.975	0.999	0.997	1.01	1.006	0.985	0.144858	cytoplasm	GO:0045184 establishment of protein localization; GO:0006810 transport; GO:0046907 intracellular transport; GO:0070727 cellular macromolecule localization; GO:0051649 establishment of localization in cell; GO:0016192 vesicle-mediated transport; GO:0006886 intracellular protein transport; GO:0071702 organic substance transport; GO:0008104 protein localization; GO:0033036 macromolecule localization…	GO:0016020 membrane; GO:0044464 cell part; GO:0005622 intracellular; GO:0098796 membrane protein complex; GO:0044425 membrane part; GO:0048475 coated membrane; GO:0005737 cytoplasm; GO:0032991 macromolecular complex; GO:0044424 intracellular part; GO:0030117 membrane coat; GO:0005623 cell; GO:0043234 protein complex; GO:0044444 cytoplasmic part;	GO:0022892 substrate-specific transporter activity; GO:0008565 protein transporter activity; GO:0005488 binding; GO:0005215 transporter activity;	Armadillo-like helical; Armadillo-type fold; Clathrin/coatomer adaptor, adaptin-like, N-terminal;	U	KOG1061	Vesicle coat complex AP-1/AP-2/AP-4, beta subunit
A0A1J4MQB1	Uncharacterized protein OS=Cryptosporidium andersoni OX=117008 GN=cand_030570	cand_030570	207.71	5.4764	3.2	6	7	6	1.011	1.035	1.045	0.973	0.981	0.981	1.053	0.0071235	cytoplasm				THO complex, subunitTHOC2, C-terminal; THO complex, subunitTHOC2, N-terminal;
A0A1J4MQB4	Uncharacterized protein OS=Cryptosporidium andersoni OX=117008 GN=cand_004460	cand_004460	31.264	2.5372	6.3	2	3	2	0.936	1.031	1.01	0.954	1	1.075	0.983	0.7282	cytoplasm
A0A1J4MQB9	Uncharacterized protein OS=Cryptosporidium andersoni OX=117008 GN=cand_002100	cand_002100	24.954	5.2395	14.7	4	8	4	0.957	1.012	0.989	1.02	1.011	1.052	0.959	0.10912	extracellular
A0A1J4MQC2	Uncharacterized protein OS=Cryptosporidium andersoni OX=117008 GN=cand_001780	cand_001780	110.83	2.3108	2.5	3	3	3	0.988	0.975	0.932	0.997	1.017	1.088	0.933	0.096895	cytoplasm			GO:0043169 cation binding; GO:0046872 metal ion binding; GO:0005515 protein binding; GO:0008270 zinc ion binding; GO:0046914 transition metal ion binding; GO:0005488 binding; GO:0043167 ion binding;	Zinc finger, RING-type; Zinc finger, RING/FYVE/PHD-type; WD40-repeat-containing domain;	U	KOG2114	Vacuolar assembly/sorting protein PEP5/VPS11
A0A1J4MQC5	Coatomer epsilon subunit family protein OS=Cryptosporidium andersoni OX=117008 GN=cand_001860	cand_001860	38.302	6.3488	6.4	2	4	2	0.969	0.982	1.006	1.002	1.057	0.983	0.972	0.31412	cytoplasm			GO:0005515 protein binding; GO:0005488 binding;	Tetratricopeptide-like helical domain; Tetratricopeptide repeat-containing domain;
A0A1J4MQC8	40s ribosomal protein S2 OS=Cryptosporidium andersoni OX=117008 GN=cand_001790	cand_001790	28.943	14.651	30.3	9	17	9	0.996	1.025	0.997	1.018	0.987	0.981	1.011	0.51028	cytoplasm	GO:0006518 peptide metabolic process; GO:0043043 peptide biosynthetic process; GO:0044267 cellular protein metabolic process; GO:0006807 nitrogen compound metabolic process; GO:0009058 biosynthetic process; GO:0043603 cellular amide metabolic process; GO:0044238 primary metabolic process; GO:1901566 organonitrogen compound biosynthetic process; GO:1901576 organic substance biosynthetic process; G…	GO:0005840 ribosome; GO:0043229 intracellular organelle; GO:0043232 intracellular non-membrane-bounded organelle; GO:0015935 small ribosomal subunit; GO:0044446 intracellular organelle part; GO:0005737 cytoplasm; GO:0032991 macromolecular complex; GO:0044424 intracellular part; GO:0005623 cell; GO:0044422 organelle part; GO:0043228 non-membrane-bounded organelle; GO:0043226 organelle; GO:0044391 …	GO:0097159 organic cyclic compound binding; GO:1901363 heterocyclic compound binding; GO:0003723 RNA binding; GO:0005488 binding; GO:0003676 nucleic acid binding; GO:0005198 structural molecule activity; GO:0003735 structural constituent of ribosome;	Double-stranded RNA-binding domain; Ribosomal protein S5 domain 2-type fold; Ribosomal protein S5, C-terminal; Ribosomal protein S5 domain 2-type fold, subgroup; Ribosomal protein S5, N-terminal;	J	KOG0877	40S ribosomal protein S2/30S ribosomal protein S5
A0A1J4MQD0	Uncharacterized protein OS=Cryptosporidium andersoni OX=117008 GN=cand_006690	cand_006690	29.219	5.4694	15	4	7	4	1.021	0.875	1.059	0.955	0.989	1.082	0.977	0.72948	extracellular				P-loop containing nucleoside triphosphate hydrolase;	U	KOG0090	Signal recognition particle receptor, beta subunit (small G protein superfamily)
A0A1J4MQD1	Uncharacterized protein OS=Cryptosporidium andersoni OX=117008 GN=cand_003670	cand_003670	56.998	25.068	26.3	14	30	14	1.009	1.031	0.995	1.002	1.001	0.978	1.018	0.24108	mitochondria
A0A1J4MQD4	Uncharacterized protein OS=Cryptosporidium andersoni OX=117008 GN=cand_027230	cand_027230	49.86	9.4197	7.9	3	13	3	0.986	1.012	1.008	0.995	0.996	0.979	1.012	0.28884	plasma membrane
A0A1J4MQD6	60s ribosomal protein L34 OS=Cryptosporidium andersoni OX=117008 GN=cand_004700	cand_004700	15.862	3.5319	16.7	3	11	3	0.998	0.999	0.986	1.003	0.996	1.005	0.993	0.23392	nucleus	GO:0006518 peptide metabolic process; GO:0043043 peptide biosynthetic process; GO:0044267 cellular protein metabolic process; GO:0006807 nitrogen compound metabolic process; GO:0009058 biosynthetic process; GO:0043603 cellular amide metabolic process; GO:0044238 primary metabolic process; GO:1901566 organonitrogen compound biosynthetic process; GO:1901576 organic substance biosynthetic process; G…	GO:0005840 ribosome; GO:0043226 organelle; GO:0043229 intracellular organelle; GO:0043232 intracellular non-membrane-bounded organelle; GO:0044464 cell part; GO:0005622 intracellular; GO:0005737 cytoplasm; GO:0032991 macromolecular complex; GO:0044424 intracellular part; GO:1990904 ribonucleoprotein complex; GO:0005623 cell; GO:0030529 intracellular ribonucleoprotein complex; GO:0044444 cytoplasm…	GO:0003735 structural constituent of ribosome; GO:0005198 structural molecule activity;		J	KOG1790	60s ribosomal protein L34
A0A1J4MQD7	Uncharacterized protein OS=Cryptosporidium andersoni OX=117008 GN=cand_027130	cand_027130	49.335	5.5379	11.5	6	7	6	1	0.96	1.008	1.002	1.032	0.98	0.985	0.50966	extracellular
A0A1J4MQD9	Uncharacterized protein OS=Cryptosporidium andersoni OX=117008 GN=cand_001870	cand_001870	37.658	2.508	14	5	5	5	1.061	1.009	0.958	0.965	1.018	1.015	1.01	0.79734	plasma membrane				Domain of unknown function DUF155;	S	KOG2861	Uncharacterized conserved protein
A0A1J4MQE2	Uncharacterized protein OS=Cryptosporidium andersoni OX=117008 GN=cand_026990	cand_026990	73.968	3.3852	6.2	5	5	5	0.985	1.003	0.99	1.001	1.033	0.98	0.988	0.50694	plasma membrane
A0A1J4MQE5	Uncharacterized protein OS=Cryptosporidium andersoni OX=117008 GN=cand_010450	cand_010450	27.107	3.907	4.9	1	1	1	1.037	0.906	0.879	1.019	1.048	1.099	0.891	0.101935	plasma membrane					S	KOG2881	Predicted membrane protein
A0A1J4MQE8	Uncharacterized protein OS=Cryptosporidium andersoni OX=117008 GN=cand_001570	cand_001570	23.97	2.0543	8.7	2	3	2	1.003	0.873	1.007	1.056	0.916	1.135	0.928	0.40488	cytoplasm
A0A1J4MQF0	Uncharacterized protein OS=Cryptosporidium andersoni OX=117008 GN=cand_002170	cand_002170	71.026	4.4481	9.2	7	8	4	1.094	1.007	0.994	0.966	0.997	0.949	1.063	0.144775	cytoplasm			GO:0005515 protein binding; GO:0005488 binding;	WD40-repeat-containing domain; WD40/YVTN repeat-like-containing domain;
A0A1J4MQF2	Uncharacterized protein OS=Cryptosporidium andersoni OX=117008 GN=cand_030970	cand_030970	44.504	2.8834	6.1	2	2	2	0.978	0.959	1.044	1.002	0.992	1.028	0.986	0.6359	cytoplasm
A0A1J4MQF5	RNA recognition motif family protein OS=Cryptosporidium andersoni OX=117008 GN=cand_001650	cand_001650	131.93	4.7644	3.7	5	7	5	0.981	0.959	1.018	0.962	0.97	1.042	0.995	0.87754	nucleus			GO:0097159 organic cyclic compound binding; GO:1901363 heterocyclic compound binding; GO:1901265 nucleoside phosphate binding; GO:0005488 binding; GO:0003676 nucleic acid binding; GO:0005515 protein binding; GO:0000166 nucleotide binding; GO:0036094 small molecule binding;	Tetratricopeptide-like helical domain; RNA recognition motif domain; Nucleotide-binding alpha-beta plait domain;
A0A1J4MQF8	Uncharacterized protein OS=Cryptosporidium andersoni OX=117008 GN=cand_001920	cand_001920	132.41	2.2311	1.5	2	2	2									plasma membrane	GO:0006508 proteolysis; GO:0008152 metabolic process; GO:0043170 macromolecule metabolic process; GO:0019538 protein metabolic process; GO:0044238 primary metabolic process; GO:0071704 organic substance metabolic process;		GO:0004180 carboxypeptidase activity; GO:0008233 peptidase activity; GO:0008238 exopeptidase activity; GO:0008235 metalloexopeptidase activity; GO:0043167 ion binding; GO:0016787 hydrolase activity; GO:0008237 metallopeptidase activity; GO:0008270 zinc ion binding; GO:0046914 transition metal ion binding; GO:0004181 metallocarboxypeptidase activity; GO:0003824 catalytic activity; GO:0005488 bindi…	Peptidase M14, carboxypeptidase A;
A0A1J4MQG7	Uncharacterized protein OS=Cryptosporidium andersoni OX=117008 GN=cand_001900	cand_001900	164.95	2.4632	0.7	1	1	1	0.982	0.919	0.886	1.014	1.116	1.067	0.872	0.028336	extracellular			GO:0005515 protein binding; GO:0005488 binding;	Tetratricopeptide-like helical domain;	MOT	KOG1550	Extracellular protein SEL-1 and related proteins
A0A1J4MQG8	Uncharacterized protein OS=Cryptosporidium andersoni OX=117008 GN=cand_031130	cand_031130	31.544	3.6156	10	3	3	3	0.956	0.979	1.019	0.99	1.015	1.042	0.969	0.26058	cytoplasm
A0A1J4MQI2	Uncharacterized protein OS=Cryptosporidium andersoni OX=117008 GN=cand_001770	cand_001770	67.681	3.7387	4.8	3	3	3	0.998	1.05	1.054	0.959	1.01	0.949	1.063	0.078821	extracellular
A0A1J4MQI3	Uncharacterized protein OS=Cryptosporidium andersoni OX=117008 GN=cand_029440	cand_029440	24.203	0.90807	3.8	1	1	1	0.992	0.942	0.893	1.06	1.018	1.081	0.895	0.033579	extracellular
A0A1J4MQI4	Diacylglycerol kinase OS=Cryptosporidium andersoni OX=117008 GN=cand_002060	cand_002060	57.355	11.636	12.4	7	11	7	1.02	0.959	0.998	0.997	1	1.009	0.99	0.61562	cytoplasm	GO:0007186 G-protein coupled receptor signaling pathway; GO:0050794 regulation of cellular process; GO:0044700 single organism signaling; GO:0007205 protein kinase C-activating G-protein coupled receptor signaling pathway; GO:0051716 cellular response to stimulus; GO:0007165 signal transduction; GO:0050789 regulation of biological process; GO:0007154 cell communication; GO:0044699 single-organism…		GO:0004143 diacylglycerol kinase activity; GO:0016301 kinase activity; GO:0016773 phosphotransferase activity, alcohol group as acceptor; GO:0003824 catalytic activity; GO:0016740 transferase activity; GO:0016772 transferase activity, transferring phosphorus-containing groups;	Diacylglycerol kinase, catalytic domain; NAD kinase/diacylglycerol kinase-like domain; Diacylglycerol kinase, accessory domain;	IT	KOG1169	Diacylglycerol kinase
A0A1J4MQI8	CRAL TRIO domain-containing protein OS=Cryptosporidium andersoni OX=117008 GN=cand_001850	cand_001850	129.98	30.192	12.9	18	23	18	1.001	1.014	0.981	0.986	1.008	1.005	0.999	0.93394	nucleus	GO:0006810 transport; GO:0051179 localization; GO:0051234 establishment of localization;	GO:0031224 intrinsic component of membrane; GO:0016020 membrane; GO:0016021 integral component of membrane; GO:0044425 membrane part;		CRAL-TRIO lipid binding domain; GOLD domain; CRAL/TRIO, N-terminal domain;	I	KOG1471	Phosphatidylinositol transfer protein SEC14 and related proteins
A0A1J4MQJ2	Uncharacterized protein OS=Cryptosporidium andersoni OX=117008 GN=cand_002140	cand_002140	33.362	3.9088	13.6	4	5	4	0.965	0.983	0.902	1.045	1.144	0.951	0.908	0.185959	cytoplasm,nucleus
A0A1J4MQJ3	Initiation factor 2 subunit family protein OS=Cryptosporidium andersoni OX=117008 GN=cand_000350	cand_000350	40.188	1.4852	4.2	2	2	2	1.047	1.059	1.005	0.954	0.982	0.975	1.069	0.021617	cytoplasm	GO:0008152 metabolic process; GO:0044237 cellular metabolic process; GO:0009987 cellular process;				J	KOG1467	Translation initiation factor 2B, delta subunit (eIF-2Bdelta/GCD2)
A0A1J4MQJ4	Uncharacterized protein OS=Cryptosporidium andersoni OX=117008 GN=cand_000500	cand_000500	23.342	4.3881	15	3	3	3	1.073	0.995	0.961	0.932	1.024	0.977	1.033	0.49388	cytoplasm
A0A1J4MQJ9	Co-chaperone Hsc20 family protein OS=Cryptosporidium andersoni OX=117008 GN=cand_000580	cand_000580	28.841	1.1781	6.5	2	2	2	1.022	1.047	1.018	0.931	1.004	0.998	1.053	0.115384	mitochondria	GO:0044085 cellular component biogenesis; GO:0006457 protein folding; GO:0016043 cellular component organization; GO:0071822 protein complex subunit organization; GO:0022607 cellular component assembly; GO:0065003 macromolecular complex assembly; GO:0070271 protein complex biogenesis; GO:0009987 cellular process; GO:0006461 protein complex assembly; GO:0071840 cellular component organization or b…		GO:0005515 protein binding; GO:0051087 chaperone binding; GO:0005488 binding;	Co-chaperone HscB, C-terminal oligomerisation domain; DnaJ domain;	O	KOG3192	Mitochondrial J-type chaperone
A0A1J4MQK3	Uncharacterized protein OS=Cryptosporidium andersoni OX=117008 GN=cand_010930	cand_010930	49.65	32.618	25.4	15	36	5	0.927	1.023	0.947	1.062	1.016	1.049	0.926	0.07784	extracellular				Thioredoxin-like fold;
A0A1J4MQK4	GNAT family protein OS=Cryptosporidium andersoni OX=117008 GN=cand_001630	cand_001630	31.593	17.088	25.6	7	13	7	1.023	1.048	1.016	0.979	0.997	0.982	1.044	0.0177029	cytoplasm			GO:0016746 transferase activity, transferring acyl groups; GO:0008080 N-acetyltransferase activity; GO:0003824 catalytic activity; GO:0016740 transferase activity; GO:0016747 transferase activity, transferring acyl groups other than amino-acyl groups; GO:0016407 acetyltransferase activity; GO:0016410 N-acyltransferase activity;	GNAT domain; Acyl-CoA N-acyltransferase;
A0A1J4MQL1	Protein transport protein SEC23 OS=Cryptosporidium andersoni OX=117008 GN=cand_001710	cand_001710	84.911	23.473	11.6	9	12	9	1.001	0.961	0.993	1.029	0.978	1.021	0.976	0.29378	cytoplasm	GO:0045184 establishment of protein localization; GO:0006810 transport; GO:0046907 intracellular transport; GO:0070727 cellular macromolecule localization; GO:0051649 establishment of localization in cell; GO:0016192 vesicle-mediated transport; GO:0006886 intracellular protein transport; GO:0048193 Golgi vesicle transport; GO:0071702 organic substance transport; GO:0008104 protein localization; G…	GO:0016020 membrane; GO:0030658 transport vesicle membrane; GO:0031410 cytoplasmic vesicle; GO:0031090 organelle membrane; GO:0098796 membrane protein complex; GO:0005737 cytoplasm; GO:0031982 vesicle; GO:0044433 cytoplasmic vesicle part; GO:0032991 macromolecular complex; GO:0044424 intracellular part; GO:0030120 vesicle coat; GO:0005623 cell; GO:0044422 organelle part; GO:0030662 coated vesicle…	GO:0043169 cation binding; GO:0046872 metal ion binding; GO:0008270 zinc ion binding; GO:0046914 transition metal ion binding; GO:0005488 binding; GO:0043167 ion binding;	Sec23/Sec24, helical domain; Sec23/Sec24 beta-sandwich; Sec23/Sec24, trunk domain; ADF-H/Gelsolin-like domain; Zinc finger, Sec23/Sec24-type; von Willebrand factor, type A; Gelsolin-like domain;	U	KOG1986	Vesicle coat complex COPII, subunit SEC23
A0A1J4MQL6	Uncharacterized protein OS=Cryptosporidium andersoni OX=117008 GN=cand_000740	cand_000740	236.18	2.2246	1.1	3	3	3	0.991	0.97	0.946	1.028	1.05	1.012	0.941	0.023543	plasma membrane
A0A1J4MQL9	Serine/threonine-protein phosphatase OS=Cryptosporidium andersoni OX=117008 GN=cand_011090	cand_011090	96.842	10.101	9.7	9	9	9	1.023	0.987	1	1.004	1.032	0.995	0.993	0.67102	cytoplasm			GO:0043169 cation binding; GO:0046872 metal ion binding; GO:0016787 hydrolase activity; GO:0005509 calcium ion binding; GO:0003824 catalytic activity; GO:0005488 binding; GO:0043167 ion binding;	Metallo-dependent phosphatase-like; Calcineurin-like phosphoesterase domain, ApaH type; EF-hand domain pair; EF-hand domain; Serine/threonine-specific protein phosphatase/bis(5-nucleosyl)-tetraphosphatase;	TR	KOG0374	Serine/threonine specific protein phosphatase PP1, catalytic subunit
A0A1J4MQM1	Uncharacterized protein OS=Cryptosporidium andersoni OX=117008 GN=cand_029760	cand_029760	27.79	25.874	43.1	12	19	12	0.96	0.984	0.969	1.017	1.014	1.012	0.957	0.0039952	cytoplasm,nucleus
A0A1J4MQM4	Uncharacterized protein OS=Cryptosporidium andersoni OX=117008 GN=cand_001690	cand_001690	197.45	4.7755	2.6	5	5	5	1.033	0.998	0.947	0.99	1.049	1.028	0.971	0.383	cytoplasm,nucleus
A0A1J4MQM9	Uncharacterized protein OS=Cryptosporidium andersoni OX=117008 GN=cand_029840	cand_029840	173.81	79.169	19	29	61	9	1.007	1.029	0.999	1.012	1.016	0.979	1.009	0.56054	extracellular				Fibrinogen, alpha/beta/gamma chain, C-terminal globular domain; Ricin B, lectin domain; LCCL domain; Galactose-binding domain-like;	S	KOG3017	Defense-related protein containing SCP domain
A0A1J4MQN4	Uncharacterized protein OS=Cryptosporidium andersoni OX=117008 GN=cand_029920	cand_029920	158.63	47.896	15	20	30	20	1.014	1.016	0.988	1.005	1.009	1	1.001	0.90016	cytoplasm	GO:1901071 glucosamine-containing compound metabolic process; GO:0008152 metabolic process; GO:0006030 chitin metabolic process; GO:1901135 carbohydrate derivative metabolic process; GO:0006807 nitrogen compound metabolic process; GO:0006040 amino sugar metabolic process; GO:0043170 macromolecule metabolic process; GO:0006022 aminoglycan metabolic process; GO:1901564 organonitrogen compound metab…	GO:0005576 extracellular region;	GO:0008061 chitin binding; GO:0097367 carbohydrate derivative binding; GO:0005488 binding;	Chitin binding domain;
A0A1J4MQN5	Alternative oxidase family protein OS=Cryptosporidium andersoni OX=117008 GN=cand_000250	cand_000250	39.433	18.305	26	9	13	9	0.99	1.007	0.998	1.003	1.008	0.983	1	0.9697	mitochondria	GO:0044699 single-organism process; GO:0008152 metabolic process; GO:0055114 oxidation-reduction process; GO:0044710 single-organism metabolic process;		GO:0016682 oxidoreductase activity, acting on diphenols and related substances as donors, oxygen as acceptor; GO:0016679 oxidoreductase activity, acting on diphenols and related substances as donors; GO:0003824 catalytic activity; GO:0009916 alternative oxidase activity; GO:0016491 oxidoreductase activity;
A0A1J4MQP0	KH domain-containing protein OS=Cryptosporidium andersoni OX=117008 GN=cand_030000	cand_030000	91.928	51.886	25.9	22	43	22	0.992	1.017	0.997	1.012	0.979	1.01	1.002	0.90218	nucleus			GO:0097159 organic cyclic compound binding; GO:1901363 heterocyclic compound binding; GO:0003723 RNA binding; GO:0005488 binding; GO:0003676 nucleic acid binding;	K Homology domain; K Homology domain, type 1;
A0A1J4MQP7	Uncharacterized protein OS=Cryptosporidium andersoni OX=117008 GN=cand_003760	cand_003760	38.231	2.0284	9.4	4	4	4	1.061	1.026	1.079	0.949	0.943	0.984	1.101	0.0084439	cytoplasm			GO:0046872 metal ion binding; GO:0043169 cation binding; GO:0005488 binding; GO:0043167 ion binding;	Zinc finger, CCCH-type; ZC3H15/TMA46 family, C-terminal;	R	KOG1763	Uncharacterized conserved protein, contains CCCH-type Zn-finger
A0A1J4MQQ0	Choline ethanolamine kinase protein OS=Cryptosporidium andersoni OX=117008 GN=cand_001490	cand_001490	42.996	13.193	15.8	6	8	6	0.976	0.97	0.913	0.988	1.141	1.005	0.912	0.146541	cytoplasm				Protein kinase-like domain;	M	KOG2686	Choline kinase
A0A1J4MQQ4	Uncharacterized protein OS=Cryptosporidium andersoni OX=117008 GN=cand_030160	cand_030160	42.761	14.693	17.6	8	14	8	0.987	1.003	0.996	0.978	1.002	1.018	0.996	0.77172	nucleus			GO:0001671 ATPase activator activity; GO:0030234 enzyme regulator activity; GO:0051087 chaperone binding; GO:0005488 binding; GO:0060589 nucleoside-triphosphatase regulator activity; GO:0005515 protein binding; GO:0060590 ATPase regulator activity; GO:0098772 molecular function regulator; GO:0008047 enzyme activator activity;	Activator of Hsp90 ATPase, N-terminal;
A0A1J4MQQ7	40s ribosomal protein S28 OS=Cryptosporidium andersoni OX=117008 GN=cand_003840	cand_003840	10.223	7.3471	22	2	5	2	0.923	0.972	0.935	1.062	1.026	1.073	0.895	0.0058171	extracellular	GO:0006518 peptide metabolic process; GO:0043043 peptide biosynthetic process; GO:0044267 cellular protein metabolic process; GO:0006807 nitrogen compound metabolic process; GO:0009058 biosynthetic process; GO:0043603 cellular amide metabolic process; GO:0044238 primary metabolic process; GO:1901566 organonitrogen compound biosynthetic process; GO:1901576 organic substance biosynthetic process; G…	GO:0005840 ribosome; GO:0043226 organelle; GO:0043229 intracellular organelle; GO:0043232 intracellular non-membrane-bounded organelle; GO:0044464 cell part; GO:0005622 intracellular; GO:0005737 cytoplasm; GO:0032991 macromolecular complex; GO:0044424 intracellular part; GO:1990904 ribonucleoprotein complex; GO:0005623 cell; GO:0030529 intracellular ribonucleoprotein complex; GO:0044444 cytoplasm…	GO:0003735 structural constituent of ribosome; GO:0005198 structural molecule activity;	Nucleic acid-binding, OB-fold;	J	KOG3502	40S ribosomal protein S28
A0A1J4MQQ8	Importin-beta N-terminal domain-containing protein OS=Cryptosporidium andersoni OX=117008 GN=cand_000310	cand_000310	145.06	13.116	7.2	10	14	10	1.035	0.984	1.038	0.961	1.02	0.979	1.033	0.26184	cytoplasm	GO:0045184 establishment of protein localization; GO:0006810 transport; GO:0046907 intracellular transport; GO:0070727 cellular macromolecule localization; GO:0051649 establishment of localization in cell; GO:0006886 intracellular protein transport; GO:0071702 organic substance transport; GO:0008104 protein localization; GO:0033036 macromolecule localization; GO:0034613 cellular protein localizat…		GO:0031267 small GTPase binding; GO:0017016 Ras GTPase binding; GO:0005488 binding; GO:0005515 protein binding; GO:0008536 Ran GTPase binding; GO:0051020 GTPase binding; GO:0019899 enzyme binding;	Importin-beta, N-terminal domain; CRM1 C-terminal domain; Armadillo-like helical; Exportin-1/Importin-beta-like; Armadillo-type fold;	YU	KOG2020	Nuclear transport receptor CRM1/MSN5 (importin beta superfamily)
A0A1J4MQQ9	Leucine rich repeat family protein OS=Cryptosporidium andersoni OX=117008 GN=cand_000490	cand_000490	29.776	4.415	8.1	2	3	2	1.117	0.921	0.87	0.953	1.133	1.007	0.94	0.51628	cytoskeleton			GO:0005515 protein binding; GO:0005488 binding;	Leucine-rich repeat domain, L domain-like;	A	KOG1644	U2-associated snRNP A' protein
A0A1J4MQR1	Nucleoporin autopeptidase family protein OS=Cryptosporidium andersoni OX=117008 GN=cand_001080	cand_001080	210.36	26.045	3.7	6	9	6	1.012	1.019	0.959	0.975	1.036	1.011	0.989	0.70232	mitochondria	GO:0006810 transport; GO:0051179 localization; GO:0051234 establishment of localization;	GO:0043229 intracellular organelle; GO:0005643 nuclear pore; GO:0005635 nuclear envelope; GO:0044446 intracellular organelle part; GO:0031967 organelle envelope; GO:0012505 endomembrane system; GO:0032991 macromolecular complex; GO:0044424 intracellular part; GO:0005623 cell; GO:0044422 organelle part; GO:0043226 organelle; GO:0043231 intracellular membrane-bounded organelle; GO:0005634 nucleus; …		Peptidase S59, nucleoporin; Nuclear protein 96;	YU	KOG0845	Nuclear pore complex, Nup98 component (sc Nup145/Nup100/Nup116)
A0A1J4MQR3	Protein tRNA synthetase class II OS=Cryptosporidium ubiquitum OX=857276 GN=cubi_03716	cubi_03716	33.765	-2	4.1	1	1	1	1.089	1.019	0.984	0.988	0.926	1.011	1.057	0.23582	nucleus		GO:0044464 cell part; GO:0005622 intracellular; GO:0032991 macromolecular complex; GO:0044424 intracellular part; GO:1990904 ribonucleoprotein complex; GO:0032040 small-subunit processome; GO:0030529 intracellular ribonucleoprotein complex; GO:0005623 cell; GO:0030684 preribosome;		PIN domain-like;	R	KOG3164	Uncharacterized proteins of PilT N-term./Vapc superfamily
A0A1J4MQS2	TLD domain-containing protein OS=Cryptosporidium andersoni OX=117008 GN=cand_000650	cand_000650	61.243	10.338	11	6	6	6	0.979	1.044	1.076	1.008	0.958	0.958	1.06	0.151882	nucleus				TLDc domain;	S	KOG2557	Uncharacterized conserved protein, contains TLDc domain
A0A1J4MQS3	Polyadenylate-binding protein OS=Cryptosporidium andersoni OX=117008 GN=cand_027220	cand_027220	79.681	22.2	16	11	17	11	0.995	0.98	0.963	1.009	1.022	1.024	0.962	0.020482	nucleus			GO:0097159 organic cyclic compound binding; GO:1901363 heterocyclic compound binding; GO:0003723 RNA binding; GO:1901265 nucleoside phosphate binding; GO:0005488 binding; GO:0003676 nucleic acid binding; GO:0000166 nucleotide binding; GO:0036094 small molecule binding;	Polyadenylate-binding protein/Hyperplastic disc protein; RNA recognition motif domain; Nucleotide-binding alpha-beta plait domain;	AJ	KOG0123	Polyadenylate-binding protein (RRM superfamily)
A0A1J4MQT2	Lipin family protein OS=Cryptosporidium andersoni OX=117008 GN=cand_000090	cand_000090	76.424	14.319	10.2	7	8	7	1.03	1.02	1.001	0.994	1.001	1.006	1.017	0.143816	extracellular				Lipin/Ned1/Smp2 (LNS2); LNS2/PITP; Lipin, N-terminal; HAD-like domain; Lipin, middle domain;	NI	KOG2116	Protein involved in plasmid maintenance/nuclear protein involved in lipid metabolism
A0A1J4MQU1	Eukaryotic translation initiation factor 3 subunit B OS=Cryptosporidium andersoni OX=117008 GN=cand_002160	cand_002160	84.228	11.124	9.8	8	12	6	1.024	1.016	1.034	0.993	0.985	1.019	1.026	0.089877	nucleus	GO:0006518 peptide metabolic process; GO:0043043 peptide biosynthetic process; GO:0044267 cellular protein metabolic process; GO:0006807 nitrogen compound metabolic process; GO:0009058 biosynthetic process; GO:0043603 cellular amide metabolic process; GO:0044238 primary metabolic process; GO:1901566 organonitrogen compound biosynthetic process; GO:0044237 cellular metabolic process; GO:1901576 or…	GO:0044464 cell part; GO:0005622 intracellular; GO:0005737 cytoplasm; GO:0032991 macromolecular complex; GO:0044424 intracellular part; GO:0043234 protein complex; GO:0005623 cell; GO:0044444 cytoplasmic part; GO:0005852 eukaryotic translation initiation factor 3 complex;	GO:0097159 organic cyclic compound binding; GO:1901363 heterocyclic compound binding; GO:0003723 RNA binding; GO:0008135 translation factor activity, RNA binding; GO:0031369 translation initiation factor binding; GO:0005488 binding; GO:0003676 nucleic acid binding; GO:0003743 translation initiation factor activity; GO:0005515 protein binding;	Translation initiation factor, beta propellor-like domain; WD40/YVTN repeat-like-containing domain;	J	KOG2314	Translation initiation factor 3, subunit b (eIF-3b)
A0A1J4MQU9	Signal peptidase subunit family protein OS=Cryptosporidium andersoni OX=117008 GN=cand_000710	cand_000710	20.668	3.0221	10	2	3	2	0.986	0.946	0.962	0.977	0.988	1.137	0.933	0.25252	extracellular	GO:0006518 peptide metabolic process; GO:0006465 signal peptide processing; GO:0044267 cellular protein metabolic process; GO:0006807 nitrogen compound metabolic process; GO:0016485 protein processing; GO:0043603 cellular amide metabolic process; GO:0044238 primary metabolic process; GO:0044237 cellular metabolic process; GO:0071704 organic substance metabolic process; GO:0008152 metabolic proces…	GO:0043229 intracellular organelle; GO:0016020 membrane; GO:0005783 endoplasmic reticulum; GO:0042175 nuclear outer membrane-endoplasmic reticulum membrane network; GO:0098796 membrane protein complex; GO:0005737 cytoplasm; GO:0044446 intracellular organelle part; GO:0012505 endomembrane system; GO:0032991 macromolecular complex; GO:0031224 intrinsic component of membrane; GO:0044424 intracellula…	GO:0008233 peptidase activity; GO:0016787 hydrolase activity; GO:0003824 catalytic activity;
A0A1J4MQV0	Uncharacterized protein OS=Cryptosporidium andersoni OX=117008 GN=cand_000180	cand_000180	62.174	4.631	6.7	4	5	4	1.113	0.971	1.018	0.949	0.993	0.976	1.063	0.22944	cytoplasm
A0A1J4MQW2	Proteasome subunit beta OS=Cryptosporidium andersoni OX=117008 GN=cand_000870	cand_000870	30.94	1.5316	15.2	5	10	1	1.023	0.99	1.079	0.991	1.018	0.916	1.057	0.23882	cytoplasm,nucleus	GO:0051603 proteolysis involved in cellular protein catabolic process; GO:0044265 cellular macromolecule catabolic process; GO:0044257 cellular protein catabolic process; GO:0044267 cellular protein metabolic process; GO:0044238 primary metabolic process; GO:0044237 cellular metabolic process; GO:0071704 organic substance metabolic process; GO:1901575 organic substance catabolic process; GO:00081…	GO:1902494 catalytic complex; GO:0000502 proteasome complex; GO:0044464 cell part; GO:0005622 intracellular; GO:0005839 proteasome core complex; GO:0032991 macromolecular complex; GO:0044424 intracellular part; GO:1905368 peptidase complex; GO:0005623 cell; GO:0043234 protein complex; GO:1905369 endopeptidase complex;	GO:0004175 endopeptidase activity; GO:0004298 threonine-type endopeptidase activity; GO:0008233 peptidase activity; GO:0070003 threonine-type peptidase activity; GO:0003824 catalytic activity; GO:0070011 peptidase activity, acting on L-amino acid peptides; GO:0016787 hydrolase activity;	Nucleophile aminohydrolases, N-terminal;	O	KOG0173	20S proteasome, regulatory subunit beta type PSMB7/PSMB10/PUP1
A0A1J4MQW4	Proliferation-associated protein 2G4 OS=Cryptosporidium andersoni OX=117008 GN=cand_001050	cand_001050	42.576	19.608	26.4	10	18	10	1.001	0.961	0.978	1.026	0.998	1.01	0.969	0.091579	nucleus				Winged helix-turn-helix DNA-binding domain; Peptidase M24;	R	KOG2776	Metallopeptidase
A0A1J4MQW5	Uncharacterized protein OS=Cryptosporidium andersoni OX=117008 GN=cand_029190	cand_029190	35.052	8.8213	10.7	3	4	3	0.96	1.029	1.041	0.978	1.025	0.979	1.016	0.62718	nucleus				mRNA splicing factor Cwf21 domain;
A0A1J4MQX3	3 5-cyclic nucleotide phosphodiesterase domain-containing protein OS=Cryptosporidium andersoni OX=117008 GN=cand_001150	cand_001150	113.03	13.758	8.2	8	8	8	1.042	0.956	1.001	0.998	0.979	1.045	0.992	0.81488	plasma membrane	GO:0050794 regulation of cellular process; GO:0044700 single organism signaling; GO:0051716 cellular response to stimulus; GO:0007165 signal transduction; GO:0050789 regulation of biological process; GO:0007154 cell communication; GO:0044699 single-organism process; GO:0023052 signaling; GO:0050896 response to stimulus; GO:0009987 cellular process; GO:0065007 biological regulation;		GO:0004114 3',5'-cyclic-nucleotide phosphodiesterase activity; GO:0016787 hydrolase activity; GO:0008081 phosphoric diester hydrolase activity; GO:0004112 cyclic-nucleotide phosphodiesterase activity; GO:0003824 catalytic activity; GO:0042578 phosphoric ester hydrolase activity; GO:0016788 hydrolase activity, acting on ester bonds;	3'5'-cyclic nucleotide phosphodiesterase, catalytic domain;	T	KOG3688	Cyclic GMP phosphodiesterase
A0A1J4MQX4	RNA recognition family protein OS=Cryptosporidium andersoni OX=117008 GN=cand_028320	cand_028320	28.301	4.2441	13.3	4	8	4	0.972	1.056	0.979	1.033	1.09	0.912	0.991	0.90862	nucleus			GO:0097159 organic cyclic compound binding; GO:1901363 heterocyclic compound binding; GO:1901265 nucleoside phosphate binding; GO:0005488 binding; GO:0003676 nucleic acid binding; GO:0000166 nucleotide binding; GO:0036094 small molecule binding;	RNA recognition motif domain; Nucleotide-binding alpha-beta plait domain;	A	KOG0107	Alternative splicing factor SRp20/9G8 (RRM superfamily)
A0A1J4MQX6	Rab GDP dissociation inhibitor OS=Cryptosporidium andersoni OX=117008 GN=cand_001840	cand_001840	51.998	12.224	14.5	7	10	5	0.983	0.982	1.035	1	1.051	0.977	0.991	0.75794	cytoplasm	GO:0050794 regulation of cellular process; GO:0044700 single organism signaling; GO:0051716 cellular response to stimulus; GO:0035556 intracellular signal transduction; GO:0055114 oxidation-reduction process; GO:0044699 single-organism process; GO:0071702 organic substance transport; GO:0007264 small GTPase mediated signal transduction; GO:0023052 signaling; GO:0050896 response to stimulus; GO:00…		GO:0030234 enzyme regulator activity; GO:0003824 catalytic activity; GO:0005093 Rab GDP-dissociation inhibitor activity; GO:0060589 nucleoside-triphosphatase regulator activity; GO:0005092 GDP-dissociation inhibitor activity; GO:0030695 GTPase regulator activity; GO:0098772 molecular function regulator; GO:0016491 oxidoreductase activity;	FAD/NAD(P)-binding domain;	O	KOG1439	RAB proteins geranylgeranyltransferase component A (RAB escort protein)
A0A1J4MQX8	Uncharacterized protein OS=Cryptosporidium andersoni OX=117008 GN=cand_028390	cand_028390	28.429	-2	2.8	1	1	1									plasma membrane					T	KOG2322	N-methyl-D-aspartate receptor glutamate-binding subunit
A0A1J4MQZ5	Uncharacterized protein OS=Cryptosporidium andersoni OX=117008 GN=cand_027950	cand_027950	52.779	3.4	6.1	3	3	3	1.01	1.035	0.898	1.03	1.038	0.991	0.962	0.43094	nucleus
A0A1J4MQZ6	Deoxyribose-phosphate aldolase family protein OS=Cryptosporidium andersoni OX=117008 GN=cand_000080	cand_000080	43.98	23.876	28.4	13	30	5	1.004	1.015	1.062	0.98	0.993	0.972	1.046	0.0701	cytoplasm			GO:0016829 lyase activity; GO:0003824 catalytic activity;	Aldolase-type TIM barrel;	F	KOG3981	Deoxyribose-phosphate aldolase
A0A1J4MR04	Uncharacterized protein OS=Cryptosporidium andersoni OX=117008 GN=cand_001340	cand_001340	28.608	3.0573	10.2	4	4	4	0.963	0.985	0.938	1.054	0.95	1.078	0.936	0.194842	plasma membrane					R	KOG3187	Protein tyrosine phosphatase-like protein PTPLA (contains Pro instead of catalytic Arg)
A0A1J4MR05	Uncharacterized protein OS=Cryptosporidium andersoni OX=117008 GN=cand_028030	cand_028030	18.628	34.423	26.5	5	17	5	1.035	0.974	1.02	1.031	0.962	1.014	1.007	0.8033	cytoplasm
A0A1J4MR13	Uncharacterized protein OS=Cryptosporidium andersoni OX=117008 GN=cand_000240	cand_000240	119.42	65.726	14	15	57	11	1.015	1.037	1.018	0.978	0.98	0.983	1.044	0.0033599	cytoplasm
A0A1J4MR18	Uncharacterized protein OS=Cryptosporidium andersoni OX=117008 GN=cand_028180	cand_028180	70.142	16.682	15	9	13	9	1.052	1.05	1.041	0.95	0.968	0.992	1.08	0.0039623	cytoplasm				PUB domain;
A0A1J4MR19	Protein phosphatase 2C (Fragment) OS=Cryptosporidium andersoni OX=117008 GN=cand_001500	cand_001500	21.259	1.2814	30.2	6	9	2	1.003	1.025	1.006	0.984	1.021	0.971	1.019	0.30268	cytoplasm			GO:0043169 cation binding; GO:0003824 catalytic activity; GO:0005488 binding; GO:0043167 ion binding;	PPM-type phosphatase domain;	T	KOG0698	Serine/threonine protein phosphatase
A0A1J4MR22	ATP:guanido C-terminal catalytic domain-containing protein OS=Cryptosporidium andersoni OX=117008 GN=cand_002220	cand_002220	50.426	17.939	17	8	19	8	1.013	0.989	1.021	0.995	0.972	1.024	1.011	0.57868	extracellular			GO:0016301 kinase activity; GO:0003824 catalytic activity; GO:0016740 transferase activity; GO:0016772 transferase activity, transferring phosphorus-containing groups;	ATP:guanido phosphotransferase, N-terminal; Glutamine synthetase/guanido kinase, catalytic domain; ATP:guanido phosphotransferase, catalytic domain;	C	KOG3581	Creatine kinases
A0A1J4MR23	Isoleucyl-tRNA synthetase family protein OS=Cryptosporidium andersoni OX=117008 GN=cand_028190	cand_028190	127.68	23.547	13.6	18	28	18	1.008	1.008	1.002	0.993	0.987	0.991	1.016	0.004196	cytoplasm	GO:0006518 peptide metabolic process; GO:0006725 cellular aromatic compound metabolic process; GO:0044267 cellular protein metabolic process; GO:0044699 single-organism process; GO:0009058 biosynthetic process; GO:0006428 isoleucyl-tRNA aminoacylation; GO:1901566 organonitrogen compound biosynthetic process; GO:0043039 tRNA aminoacylation; GO:0044237 cellular metabolic process; GO:0071704 organic…	GO:0044424 intracellular part; GO:0005623 cell; GO:0044464 cell part; GO:0005622 intracellular; GO:0005737 cytoplasm;	GO:0016876 ligase activity, forming aminoacyl-tRNA and related compounds; GO:1901265 nucleoside phosphate binding; GO:0052689 carboxylic ester hydrolase activity; GO:0016875 ligase activity, forming carbon-oxygen bonds; GO:0016874 ligase activity; GO:0016787 hydrolase activity; GO:0097159 organic cyclic compound binding; GO:1901363 heterocyclic compound binding; GO:0000049 tRNA binding; GO:000382…	Rossmann-like alpha/beta/alpha sandwich fold; Isoleucyl tRNA synthetase type 2, anticodon-binding domain; Valyl/Leucyl/Isoleucyl-tRNA synthetase, editing domain; Methionyl/Valyl/Leucyl/Isoleucyl-tRNA synthetase, anticodon-binding; Aminoacyl-tRNA synthetase, class Ia; Aminoacyl-tRNA synthetase, class Ia, anticodon-binding;	J	KOG0434	Isoleucyl-tRNA synthetase
A0A1J4MR28	Insulysin OS=Cryptosporidium andersoni OX=117008 GN=cand_002300	cand_002300	139.93	44.21	14.6	19	35	19	0.994	0.989	1.009	1.002	1.004	1.003	0.994	0.4448	extracellular			GO:0046872 metal ion binding; GO:0043169 cation binding; GO:0003824 catalytic activity; GO:0005488 binding; GO:0043167 ion binding;	Peptidase M16, C-terminal; Peptidase M16, N-terminal; Metalloenzyme, LuxS/M16 peptidase-like; Peptidase M16 domain;	O	KOG0959	N-arginine dibasic convertase NRD1 and related Zn2+-dependent endopeptidases, insulinase superfamily
A0A1J4MR29	Uncharacterized protein OS=Cryptosporidium andersoni OX=117008 GN=cand_028300	cand_028300	39.457	17.707	25.4	9	14	9	0.988	1.006	1.016	1.01	1.024	0.995	0.994	0.61792	cytoplasm			GO:0005515 protein binding; GO:0005488 binding;	PUB domain; UBA-like;	O	KOG2699	Predicted ubiquitin regulatory protein
A0A1J4MR30	Thioredoxin OS=Cryptosporidium andersoni OX=117008 GN=cand_028570	cand_028570	11.639	2.1999	14.4	2	10	2	0.994	0.967	0.984	1.013	1.045	0.997	0.964	0.084138	cytoplasm	GO:0050794 regulation of cellular process; GO:0065008 regulation of biological quality; GO:0045454 cell redox homeostasis; GO:0044281 small molecule metabolic process; GO:0044763 single-organism cellular process; GO:0019725 cellular homeostasis; GO:0018904 ether metabolic process; GO:0044699 single-organism process; GO:0071704 organic substance metabolic process; GO:0042592 homeostatic process; G…		GO:0015035 protein disulfide oxidoreductase activity; GO:0016667 oxidoreductase activity, acting on a sulfur group of donors; GO:0015036 disulfide oxidoreductase activity; GO:0003824 catalytic activity; GO:0016491 oxidoreductase activity;	Thioredoxin domain; Thioredoxin-like fold;	O	KOG0907	Thioredoxin
A0A1J4MR34	Uncharacterized protein OS=Cryptosporidium andersoni OX=117008 GN=cand_027270	cand_027270	73.697	47.22	29	19	34	19	0.992	1.019	0.974	1.023	0.998	0.994	0.99	0.56018	cytoplasm
A0A1J4MR38	60s ribosomal protein L27A OS=Cryptosporidium andersoni OX=117008 GN=cand_028280	cand_028280	16.678	10.431	28.4	5	10	5	1.001	1.008	1.012	1.022	0.938	1.096	0.989	0.85264	cytoplasm	GO:0006518 peptide metabolic process; GO:0043043 peptide biosynthetic process; GO:0044267 cellular protein metabolic process; GO:0006807 nitrogen compound metabolic process; GO:0009058 biosynthetic process; GO:0043603 cellular amide metabolic process; GO:0044238 primary metabolic process; GO:1901566 organonitrogen compound biosynthetic process; GO:1901576 organic substance biosynthetic process; G…	GO:0005840 ribosome; GO:0043229 intracellular organelle; GO:0043232 intracellular non-membrane-bounded organelle; GO:0044446 intracellular organelle part; GO:0005737 cytoplasm; GO:0032991 macromolecular complex; GO:0044424 intracellular part; GO:0005623 cell; GO:0044422 organelle part; GO:0043228 non-membrane-bounded organelle; GO:0043226 organelle; GO:0015934 large ribosomal subunit; GO:0044391 …	GO:0003735 structural constituent of ribosome; GO:0005198 structural molecule activity;	Ribosomal protein L18e/L15P;	J	KOG1742	60s ribosomal protein L15/L27
A0A1J4MR39	Eukaryotic translation initiation factor 3 subunit K OS=Cryptosporidium andersoni OX=117008 GN=cand_028380	cand_028380	26.302	5.5453	22.8	5	8	5	0.986	0.965	1.013	1.003	1.002	1.004	0.985	0.3909	cytoplasm,nucleus	GO:0050794 regulation of cellular process; GO:0010468 regulation of gene expression; GO:0031326 regulation of cellular biosynthetic process; GO:0080090 regulation of primary metabolic process; GO:0060255 regulation of macromolecule metabolic process; GO:0010608 posttranscriptional regulation of gene expression; GO:0010556 regulation of macromolecule biosynthetic process; GO:0031323 regulation of …	GO:0044464 cell part; GO:0005622 intracellular; GO:0005737 cytoplasm; GO:0032991 macromolecular complex; GO:0044424 intracellular part; GO:0043234 protein complex; GO:0005623 cell; GO:0044444 cytoplasmic part; GO:0005852 eukaryotic translation initiation factor 3 complex;	GO:0097159 organic cyclic compound binding; GO:1901363 heterocyclic compound binding; GO:0043022 ribosome binding; GO:0003723 RNA binding; GO:0008135 translation factor activity, RNA binding; GO:0005488 binding; GO:0003676 nucleic acid binding; GO:0044877 macromolecular complex binding; GO:0003743 translation initiation factor activity; GO:0043021 ribonucleoprotein complex binding;	Winged helix-turn-helix DNA-binding domain; Translation initiation factor 3, subunit 12, N-terminal, eukaryotic; CSN8/PSMD8/EIF3K; Armadillo-type fold;	S	KOG3252	Uncharacterized conserved protein
A0A1J4MR43	MOV34 MPN PAD-1 family protein OS=Cryptosporidium andersoni OX=117008 GN=cand_000480	cand_000480	278.08	18.936	5.4	14	15	14	1.049	0.991	0.967	0.973	1.025	1	1.003	0.93046	cytoplasm	GO:0006396 RNA processing; GO:0006725 cellular aromatic compound metabolic process; GO:1901360 organic cyclic compound metabolic process; GO:0006807 nitrogen compound metabolic process; GO:0044238 primary metabolic process; GO:0044237 cellular metabolic process; GO:0071704 organic substance metabolic process; GO:0006397 mRNA processing; GO:0016070 RNA metabolic process; GO:0000398 mRNA splicing, …		GO:0097159 organic cyclic compound binding; GO:1901363 heterocyclic compound binding; GO:0003723 RNA binding; GO:0017070 U6 snRNA binding; GO:0005488 binding; GO:0003676 nucleic acid binding; GO:0030623 U5 snRNA binding; GO:0017069 snRNA binding;	Pre-mRNA-processing-splicing factor 8, U5-snRNA-binding; PRO8NT domain; PROCN domain; Pre-mRNA-processing-splicing factor 8, U6-snRNA-binding; PRP8 domain IV core; Ribonuclease H-like domain; PROCT domain; RNA recognition motif, spliceosomal PrP8;	A	KOG1795	U5 snRNP spliceosome subunit
A0A1J4MR46	60s ribosomal protein L4 OS=Cryptosporidium andersoni OX=117008 GN=cand_027430	cand_027430	42.733	38.354	48.1	22	50	22	1.004	1.041	0.994	0.974	1.003	0.997	1.022	0.26594	mitochondria	GO:0006518 peptide metabolic process; GO:0043043 peptide biosynthetic process; GO:0044267 cellular protein metabolic process; GO:0006807 nitrogen compound metabolic process; GO:0009058 biosynthetic process; GO:0043603 cellular amide metabolic process; GO:0044238 primary metabolic process; GO:1901566 organonitrogen compound biosynthetic process; GO:1901576 organic substance biosynthetic process; G…	GO:0005840 ribosome; GO:0043226 organelle; GO:0043229 intracellular organelle; GO:0043232 intracellular non-membrane-bounded organelle; GO:0044464 cell part; GO:0005622 intracellular; GO:0005737 cytoplasm; GO:0032991 macromolecular complex; GO:0044424 intracellular part; GO:1990904 ribonucleoprotein complex; GO:0005623 cell; GO:0030529 intracellular ribonucleoprotein complex; GO:0044444 cytoplasm…	GO:0003735 structural constituent of ribosome; GO:0005198 structural molecule activity;	Ribosomal protein L4 domain; 60S ribosomal protein L4, C-terminal domain;	A	KOG1475	Ribosomal protein RPL1/RPL2/RL4L4
A0A1J4MR49	Uncharacterized protein OS=Cryptosporidium andersoni OX=117008 GN=cand_002460	cand_002460	75.088	15.191	16.6	13	17	13	1.016	0.963	1.003	0.999	1.031	0.99	0.987	0.56336	nucleus				Ubiquitin-conjugating enzyme/RWD-like; Ubiquitin-conjugating enzyme E2;
A0A1J4MR54	SPX domain-containing protein OS=Cryptosporidium andersoni OX=117008 GN=cand_027580	cand_027580	114.48	19.908	9.1	9	12	9	0.986	1.018	0.972	1.053	0.965	1.039	0.974	0.43536	plasma membrane				SPX domain; Domain of unknown function DUF202;	UO	KOG4580	Component of vacuolar transporter chaperone (Vtc) involved in vacuole fusion
A0A1J4MR57	Uncharacterized protein OS=Cryptosporidium andersoni OX=117008 GN=cand_028440	cand_028440	36.891	7.1898	8.4	2	3	2	1.071	0.98	0.801	1.117	1.015	1.003	0.91	0.33736	cytoskeleton				UAS; Thioredoxin-like fold;	O	KOG1364	Predicted ubiquitin regulatory protein, contains UAS and UBX domains
A0A1J4MR60	Uncharacterized protein OS=Cryptosporidium andersoni OX=117008 GN=cand_000640	cand_000640	67.463	31.549	26.1	16	18	16	1.019	1.025	1.01	0.993	1.004	0.98	1.026	0.035623	nucleus				Ankyrin repeat-containing domain;
A0A1J4MR61	Uncharacterized protein OS=Cryptosporidium andersoni OX=117008 GN=cand_028010	cand_028010	26.165	1.9158	4.4	1	1	1	1.051	1.028	1.075	0.97	0.925	0.974	1.099	0.0106971	cytoplasm		GO:0005623 cell; GO:0005622 intracellular; GO:0044464 cell part;	GO:0030234 enzyme regulator activity; GO:0046914 transition metal ion binding; GO:0060589 nucleoside-triphosphatase regulator activity; GO:0005488 binding; GO:0030695 GTPase regulator activity; GO:0043167 ion binding; GO:0046872 metal ion binding; GO:0043169 cation binding; GO:0098772 molecular function regulator; GO:0008270 zinc ion binding; GO:0008047 enzyme activator activity; GO:0005096 GTPas…	B-box-type zinc finger;	T	KOG0702	Predicted GTPase-activating protein
A0A1J4MR65	60s ribosomal protein L32 OS=Cryptosporidium andersoni OX=117008 GN=cand_027590	cand_027590	15.827	9.4718	44	7	19	7	1.039	1.023	1.011	1.02	0.964	0.997	1.031	0.168139	cytoplasm	GO:0006518 peptide metabolic process; GO:0043043 peptide biosynthetic process; GO:0044267 cellular protein metabolic process; GO:0006807 nitrogen compound metabolic process; GO:0009058 biosynthetic process; GO:0043603 cellular amide metabolic process; GO:0044238 primary metabolic process; GO:1901566 organonitrogen compound biosynthetic process; GO:1901576 organic substance biosynthetic process; G…	GO:0005840 ribosome; GO:0043226 organelle; GO:0043229 intracellular organelle; GO:0043232 intracellular non-membrane-bounded organelle; GO:0044464 cell part; GO:0005622 intracellular; GO:0005737 cytoplasm; GO:0032991 macromolecular complex; GO:0044424 intracellular part; GO:1990904 ribonucleoprotein complex; GO:0005623 cell; GO:0030529 intracellular ribonucleoprotein complex; GO:0044444 cytoplasm…	GO:0003735 structural constituent of ribosome; GO:0005198 structural molecule activity;		J	KOG0878	60S ribosomal protein L32
A0A1J4MR69	Uncharacterized protein OS=Cryptosporidium andersoni OX=117008 GN=cand_028090	cand_028090	91.145	23.949	13.1	10	12	10	0.989	1.025	1.038	0.983	1.001	0.972	1.032	0.131535	cytoplasm
A0A1J4MR75	tRNA-methyltransferase family protein OS=Cryptosporidium andersoni OX=117008 GN=cand_027990	cand_027990	43.702	3.108	2.7	1	1	1	1.117	0.94	1.035	0.913	0.953	1.062	1.056	0.46618	nucleus				tRNA methyltransferase TRM10-type domain; tRNA methyltransferase TRMD/TRM10-type domain;	S	KOG2967	Uncharacterized conserved protein
A0A1J4MR85	Uncharacterized protein OS=Cryptosporidium andersoni OX=117008 GN=cand_027900	cand_027900	34.775	7.2145	10.4	3	3	3	0.994	0.994	1.012	1.018	0.999	0.989	0.998	0.85914	cytoplasm,nucleus			GO:0005488 binding;	Armadillo-type fold;
A0A1J4MR86	Uncharacterized protein (Fragment) OS=Cryptosporidium andersoni OX=117008 GN=cand_028250	cand_028250	69.256	4.7906	4.7	3	4	3	1.005	0.968	1.013	1.026	0.985	1	0.992	0.6718	cytoplasm,nucleus
A0A1J4MR93	Uncharacterized protein OS=Cryptosporidium andersoni OX=117008 GN=cand_024540	cand_024540	44.642	6.2879	11.8	5	11	5	0.989	0.998	1.039	0.987	0.991	1.018	1.01	0.61408	plasma membrane
A0A1J4MR96	U5 small nuclear ribonucleoprotein subunit OS=Cryptosporidium andersoni OX=117008 GN=cand_028230	cand_028230	118.66	24.102	10.7	11	11	11	0.975	0.937	1.019	0.967	1.027	0.998	0.98	0.52232	cytoplasm			GO:1901265 nucleoside phosphate binding; GO:0001882 nucleoside binding; GO:0043167 ion binding; GO:0016817 hydrolase activity, acting on acid anhydrides; GO:0016787 hydrolase activity; GO:0000166 nucleotide binding; GO:0017111 nucleoside-triphosphatase activity; GO:0097159 organic cyclic compound binding; GO:1901363 heterocyclic compound binding; GO:0032549 ribonucleoside binding; GO:0097367 carb…	P-loop containing nucleoside triphosphate hydrolase; Transcription factor, GTP-binding domain; 116 kDa U5 small nuclear ribonucleoprotein component, N-terminal; Translation elongation factor EFG/EF2, domain IV; Small GTP-binding protein domain; Translation elongation factor EFG, V domain; Translation elongation factor EFTu-like, domain 2; Ribosomal protein S5 domain 2-type fold; Elongation factor…	J	KOG0468	U5 snRNP-specific protein
A0A1J4MR98	Uncharacterized protein (Fragment) OS=Cryptosporidium andersoni OX=117008 GN=cand_024910	cand_024910	151.62	13.828	5.1	7	8	5	0.976	0.966	1.018	0.976	0.98	1.007	0.999	0.95318	cytoplasm
A0A1J4MRA7	Uncharacterized protein OS=Cryptosporidium andersoni OX=117008 GN=cand_008540	cand_008540	23.061	2.3959	8.3	2	2	2									cytoplasm	GO:0006396 RNA processing; GO:0006725 cellular aromatic compound metabolic process; GO:1901360 organic cyclic compound metabolic process; GO:0006807 nitrogen compound metabolic process; GO:0044238 primary metabolic process; GO:0044237 cellular metabolic process; GO:0071704 organic substance metabolic process; GO:0006397 mRNA processing; GO:0016070 RNA metabolic process; GO:0008152 metabolic proce…
A0A1J4MRA8	RNA recognition family protein OS=Cryptosporidium andersoni OX=117008 GN=cand_024550	cand_024550	23.002	2.481	8.3	2	2	2	1.203	0.912	0.932	1.151	0.876	0.93	1.03	0.8239	nucleus			GO:0097159 organic cyclic compound binding; GO:1901363 heterocyclic compound binding; GO:1901265 nucleoside phosphate binding; GO:0005488 binding; GO:0003676 nucleic acid binding; GO:0000166 nucleotide binding; GO:0036094 small molecule binding;	RNA recognition motif domain; Nucleotide-binding alpha-beta plait domain;	A	KOG4209	Splicing factor RNPS1, SR protein superfamily
A0A1J4MRB0	Uncharacterized protein OS=Cryptosporidium andersoni OX=117008 GN=cand_024700	cand_024700	36.741	2.9802	7.5	3	3	3	1.035	0.975	0.99	1.001	1.044	0.984	0.99	0.7207	cytoplasm			GO:0016787 hydrolase activity; GO:0003824 catalytic activity; GO:0016788 hydrolase activity, acting on ester bonds;	Metal-dependent hydrolase;	L	KOG3020	TatD-related DNase
A0A1J4MRB3	Vacuolar ATP synthase subunit G1 OS=Cryptosporidium andersoni OX=117008 GN=cand_008620	cand_008620	14.33	12.995	28.2	3	8	3	1.041	0.917	1.016	0.974	0.957	1.033	1.003	0.96002	mitochondria
A0A1J4MRC0	Ras small GTPase RIC1 YPT1 protein OS=Cryptosporidium andersoni OX=117008 GN=cand_027470	cand_027470	22.828	24.379	56.7	13	32	13	0.988	0.971	0.973	1.015	1.023	1.016	0.96	0.002457	cytoplasm	GO:0050794 regulation of cellular process; GO:0044700 single organism signaling; GO:0051716 cellular response to stimulus; GO:0007165 signal transduction; GO:0050789 regulation of biological process; GO:0007154 cell communication; GO:0035556 intracellular signal transduction; GO:0044699 single-organism process; GO:0007264 small GTPase mediated signal transduction; GO:0023052 signaling; GO:0050896…		GO:1901265 nucleoside phosphate binding; GO:0001882 nucleoside binding; GO:0043167 ion binding; GO:0000166 nucleotide binding; GO:0097159 organic cyclic compound binding; GO:1901363 heterocyclic compound binding; GO:0032549 ribonucleoside binding; GO:0097367 carbohydrate derivative binding; GO:0032553 ribonucleotide binding; GO:0005488 binding; GO:0032550 purine ribonucleoside binding; GO:0043168…	Small GTP-binding protein domain; P-loop containing nucleoside triphosphate hydrolase;	TU	KOG0084	GTPase Rab1/YPT1, small G protein superfamily, and related GTP-binding proteins
A0A1J4MRC3	Uncharacterized protein OS=Cryptosporidium andersoni OX=117008 GN=cand_008700	cand_008700	57.87	0.98252	1.8	1	1	1	1.031	0.883	1.038	1.021	0.955	1.071	0.969	0.62178	cytoplasm			GO:0005515 protein binding; GO:0005488 binding;	WD40-repeat-containing domain; NLE; WD40/YVTN repeat-like-containing domain;	S	KOG0271	Notchless-like WD40 repeat-containing protein
A0A1J4MRC5	Endonuclease exonuclease phosphatase family protein OS=Cryptosporidium andersoni OX=117008 GN=cand_027650	cand_027650	84.32	4.7168	5.5	4	4	4	0.898	0.938	0.968	1.1	1.057	1.02	0.883	0.0154352	nucleus				Endonuclease/exonuclease/phosphatase;	K	KOG0620	Glucose-repressible alcohol dehydrogenase transcriptional effector CCR4 and related proteins
A0A1J4MRC7	DNA-directed RNA polymerase subunit OS=Cryptosporidium andersoni OX=117008 GN=cand_027550	cand_027550	204.37	6.6581	1.8	3	4	3	0.946	0.965	1.065	0.956	1.034	1.074	0.971	0.59014	cytoplasm	GO:0018130 heterocycle biosynthetic process; GO:0006725 cellular aromatic compound metabolic process; GO:0097659 nucleic acid-templated transcription; GO:0034654 nucleobase-containing compound biosynthetic process; GO:1901360 organic cyclic compound metabolic process; GO:0006807 nitrogen compound metabolic process; GO:0032774 RNA biosynthetic process; GO:0009058 biosynthetic process; GO:0044238 p…		GO:0097159 organic cyclic compound binding; GO:1901363 heterocyclic compound binding; GO:0003677 DNA binding; GO:0016779 nucleotidyltransferase activity; GO:0034062 5'-3' RNA polymerase activity; GO:0003824 catalytic activity; GO:0097747 RNA polymerase activity; GO:0005488 binding; GO:0003676 nucleic acid binding; GO:0003899 DNA-directed 5'-3' RNA polymerase activity; GO:0016740 transferase activ…	RNA polymerase, N-terminal; RNA polymerase, alpha subunit; RNA polymerase Rpb1, domain 5; RNA polymerase Rpb1, domain 3; RNA polymerase Rpb1, domain 1; RNA polymerase Rpb1, domain 4;	K	KOG0261	RNA polymerase III, large subunit
A0A1J4MRD9	Peptide chain release factor subunit 1 OS=Cryptosporidium andersoni OX=117008 GN=cand_027630	cand_027630	48.359	29.168	22.8	10	17	10	0.987	0.989	1.021	0.991	0.974	1.024	1.003	0.88724	cytoplasm	GO:0016043 cellular component organization; GO:0006518 peptide metabolic process; GO:0044267 cellular protein metabolic process; GO:0044699 single-organism process; GO:0009058 biosynthetic process; GO:1901566 organonitrogen compound biosynthetic process; GO:0044237 cellular metabolic process; GO:0071704 organic substance metabolic process; GO:0043241 protein complex disassembly; GO:0008152 metabo…	GO:0044424 intracellular part; GO:0005623 cell; GO:0044464 cell part; GO:0005622 intracellular; GO:0005737 cytoplasm;	GO:0097159 organic cyclic compound binding; GO:0008079 translation termination factor activity; GO:1901363 heterocyclic compound binding; GO:0003723 RNA binding; GO:0008135 translation factor activity, RNA binding; GO:0005488 binding; GO:0003676 nucleic acid binding; GO:0016149 translation release factor activity, codon specific; GO:0003747 translation release factor activity;	eRF1 domain 2; 50S ribosomal protein L30e-like; eRF1 domain 3; eRF1 domain 1/Pelota-like; Peptide Chain Release Factor eRF1/aRF1, N-terminal;	J	KOG0688	Peptide chain release factor 1 (eRF1)
A0A1J4MRE5	Uncharacterized protein OS=Cryptosporidium andersoni OX=117008 GN=cand_027890	cand_027890	51.44	2.6688	7.9	4	4	4	0.938	1.048	0.844	1.091	0.971	1.093	0.897	0.2064	cytoplasm
A0A1J4MRE7	Uncharacterized protein OS=Cryptosporidium andersoni OX=117008 GN=cand_023930	cand_023930	62.476	24.344	16.9	8	11	8	0.978	0.967	0.956	1.047	0.999	1.057	0.935	0.022816	extracellular
A0A1J4MRF0	Eukaryotic translation initiation factor 3 subunit L OS=Cryptosporidium andersoni OX=117008 GN=cand_007650	cand_007650	77.18	7.7766	6.2	5	6	5	0.97	1.017	1.002	1.027	0.948	1.019	0.998	0.96846	extracellular		GO:0044464 cell part; GO:0005622 intracellular; GO:0005737 cytoplasm; GO:0032991 macromolecular complex; GO:0044424 intracellular part; GO:0043234 protein complex; GO:0005623 cell; GO:0044444 cytoplasmic part; GO:0005852 eukaryotic translation initiation factor 3 complex;	GO:0097159 organic cyclic compound binding; GO:1901363 heterocyclic compound binding; GO:0003723 RNA binding; GO:0008135 translation factor activity, RNA binding; GO:0005488 binding; GO:0003676 nucleic acid binding; GO:0003743 translation initiation factor activity;		JK	KOG3677	RNA polymerase I-associated factor - PAF67
A0A1J4MRF3	Cysteinyl-tRNA synthetase OS=Cryptosporidium andersoni OX=117008 GN=cand_024010	cand_024010	67.726	24.557	23.7	16	30	16	1.013	0.967	0.982	1.012	1.025	0.991	0.978	0.25908	cytoplasm	GO:0006518 peptide metabolic process; GO:0006725 cellular aromatic compound metabolic process; GO:0044267 cellular protein metabolic process; GO:0044699 single-organism process; GO:0009058 biosynthetic process; GO:0006423 cysteinyl-tRNA aminoacylation; GO:1901566 organonitrogen compound biosynthetic process; GO:0043039 tRNA aminoacylation; GO:0044237 cellular metabolic process; GO:0071704 organic…		GO:0016876 ligase activity, forming aminoacyl-tRNA and related compounds; GO:0005524 ATP binding; GO:1901265 nucleoside phosphate binding; GO:0016875 ligase activity, forming carbon-oxygen bonds; GO:0001882 nucleoside binding; GO:0043167 ion binding; GO:0016874 ligase activity; GO:0000166 nucleotide binding; GO:0097159 organic cyclic compound binding; GO:1901363 heterocyclic compound binding; GO:…	Rossmann-like alpha/beta/alpha sandwich fold; tRNA synthetases class I, catalytic domain; Aminoacyl-tRNA synthetase, class Ia, anticodon-binding;	J	KOG2007	Cysteinyl-tRNA synthetase
A0A1J4MRF8	Uncharacterized protein OS=Cryptosporidium andersoni OX=117008 GN=cand_028290	cand_028290	50.277	7.8521	11	5	7	5	1.005	0.979	1.069	0.984	0.972	0.984	1.038	0.29546	nucleus
A0A1J4MRG3	Glycogen debranching protein OS=Cryptosporidium andersoni OX=117008 GN=cand_024090	cand_024090	212.55	112.99	22.8	46	89	46	0.991	0.982	0.98	1.016	1.001	1.006	0.977	0.0135384	mitochondria	GO:0008152 metabolic process; GO:0005975 carbohydrate metabolic process; GO:0044238 primary metabolic process; GO:0071704 organic substance metabolic process;		GO:0003824 catalytic activity;	Immunoglobulin E-set; Glycogen debranching enzyme, C-terminal; Glycoside hydrolase superfamily; AMP-activated protein kinase, glycogen-binding domain; Glycogen debranching enzyme, glucanotransferase domain; Six-hairpin glycosidase-like; Glycogen debranching enzyme, central domain; Glycoside hydrolase, catalytic domain;	G	KOG3625	Alpha amylase
A0A1J4MRG6	CS domain-containing protein OS=Cryptosporidium andersoni OX=117008 GN=cand_028370	cand_028370	26.082	20.657	37.9	7	30	7	1.013	0.988	0.992	1.007	1.006	1.023	0.986	0.20518	cytoplasm				CS domain; Siah interacting protein, N-terminal; SGS domain; HSP20-like chaperone;	T	KOG3260	Calcyclin-binding protein CacyBP
A0A1J4MRG8	Diacylglycerol acyltransferase family protein OS=Cryptosporidium andersoni OX=117008 GN=cand_024690	cand_024690	32.487	2.5489	3.6	1	1	1	1.068	0.952	0.99	1.04	1.009	0.946	1.005	0.92098	cytoplasm			GO:0016746 transferase activity, transferring acyl groups; GO:0016747 transferase activity, transferring acyl groups other than amino-acyl groups; GO:0003824 catalytic activity; GO:0016740 transferase activity;
A0A1J4MRH2	Insulinase OS=Cryptosporidium andersoni OX=117008 GN=cand_007890	cand_007890	117.85	22.339	14.3	17	24	17	0.974	0.987	1.012	1.036	0.994	0.986	0.986	0.49474	cytoplasm	GO:0006508 proteolysis; GO:0008152 metabolic process; GO:0043170 macromolecule metabolic process; GO:0019538 protein metabolic process; GO:0044238 primary metabolic process; GO:0071704 organic substance metabolic process;		GO:0004175 endopeptidase activity; GO:0004222 metalloendopeptidase activity; GO:0008233 peptidase activity; GO:0003824 catalytic activity; GO:0005488 binding; GO:0043167 ion binding; GO:0070011 peptidase activity, acting on L-amino acid peptides; GO:0043169 cation binding; GO:0046872 metal ion binding; GO:0008237 metallopeptidase activity; GO:0016787 hydrolase activity;	Peptidase M16, C-terminal; Peptidase M16, middle/third domain; Peptidase M16, N-terminal; Metalloenzyme, LuxS/M16 peptidase-like; Peptidase M16 domain;	O	KOG0959	N-arginine dibasic convertase NRD1 and related Zn2+-dependent endopeptidases, insulinase superfamily
A0A1J4MRH8	Cation-transporting ATPase OS=Cryptosporidium andersoni OX=117008 GN=cand_024250	cand_024250	164.59	7.1665	4.6	7	7	7	0.965	1.004	1.065	1.008	0.966	1.001	1.02	0.57954	plasma membrane	GO:0006810 transport; GO:0051179 localization; GO:0006812 cation transport; GO:0006811 ion transport; GO:0051234 establishment of localization;	GO:0031224 intrinsic component of membrane; GO:0016020 membrane; GO:0016021 integral component of membrane; GO:0044425 membrane part;	GO:1901265 nucleoside phosphate binding; GO:0043167 ion binding; GO:0016817 hydrolase activity, acting on acid anhydrides; GO:0016787 hydrolase activity; GO:0000166 nucleotide binding; GO:0017111 nucleoside-triphosphatase activity; GO:0016887 ATPase activity; GO:1901363 heterocyclic compound binding; GO:0097159 organic cyclic compound binding; GO:0016462 pyrophosphatase activity; GO:0003824 catal…	P-type ATPase, cytoplasmic domain N; P-type ATPase, A domain; HAD-like domain;	P	KOG0209	P-type ATPase
A0A1J4MRH9	Uncharacterized protein OS=Cryptosporidium andersoni OX=117008 GN=cand_024770	cand_024770	31.172	3.4838	9.7	3	5	3	1.102	0.927	1.015	0.996	0.941	1.057	1.017	0.81302	cytoplasm	GO:0006725 cellular aromatic compound metabolic process; GO:0097659 nucleic acid-templated transcription; GO:0006352 DNA-templated transcription, initiation; GO:0009058 biosynthetic process; GO:0044237 cellular metabolic process; GO:0071704 organic substance metabolic process; GO:0008152 metabolic process; GO:0046483 heterocycle metabolic process; GO:0019438 aromatic compound biosynthetic process…	GO:0043229 intracellular organelle; GO:0000428 DNA-directed RNA polymerase complex; GO:0055029 nuclear DNA-directed RNA polymerase complex; GO:0061695 transferase complex, transferring phosphorus-containing groups; GO:0044446 intracellular organelle part; GO:0030880 RNA polymerase complex; GO:0032991 macromolecular complex; GO:0031981 nuclear lumen; GO:0044424 intracellular part; GO:1990234 trans…		Transcription factor IIA, beta-barrel;
A0A1J4MRI0	Uncharacterized protein OS=Cryptosporidium andersoni OX=117008 GN=cand_007970	cand_007970	34.164	17.44	25.2	7	8	7	0.972	0.935	0.967	1.021	1.014	1.075	0.924	0.023499	extracellular
A0A1J4MRI2	Phosphoenolpyruvate carboxylase family protein OS=Cryptosporidium andersoni OX=117008 GN=cand_027920	cand_027920	133.12	96.898	27.3	34	70	32	1.02	0.997	1.007	0.998	0.988	0.998	1.013	0.147304	nucleus	GO:0072350 tricarboxylic acid metabolic process; GO:0055114 oxidation-reduction process; GO:0044281 small molecule metabolic process; GO:0044763 single-organism cellular process; GO:0006099 tricarboxylic acid cycle; GO:0044699 single-organism process; GO:0044238 primary metabolic process; GO:0045333 cellular respiration; GO:0044237 cellular metabolic process; GO:0071704 organic substance metaboli…		GO:0016831 carboxy-lyase activity; GO:0016829 lyase activity; GO:0008964 phosphoenolpyruvate carboxylase activity; GO:0003824 catalytic activity; GO:0016830 carbon-carbon lyase activity; GO:0004611 phosphoenolpyruvate carboxykinase activity;	Pyruvate/Phosphoenolpyruvate kinase-like domain;
A0A1J4MRI5	Citrate synthase OS=Cryptosporidium andersoni OX=117008 GN=cand_024850	cand_024850	57.698	25.862	17.3	8	17	8	0.998	1.038	0.991	0.976	1.001	0.996	1.018	0.3365	cytoplasm	GO:0072350 tricarboxylic acid metabolic process; GO:0055114 oxidation-reduction process; GO:0044281 small molecule metabolic process; GO:0044763 single-organism cellular process; GO:0006099 tricarboxylic acid cycle; GO:0044699 single-organism process; GO:0044238 primary metabolic process; GO:0045333 cellular respiration; GO:0044237 cellular metabolic process; GO:0071704 organic substance metaboli…	GO:0044424 intracellular part; GO:0005623 cell; GO:0044464 cell part; GO:0005622 intracellular; GO:0005737 cytoplasm;	GO:0036440 citrate synthase activity; GO:0016746 transferase activity, transferring acyl groups; GO:0046912 transferase activity, transferring acyl groups, acyl groups converted into alkyl on transfer; GO:0003824 catalytic activity; GO:0016740 transferase activity; GO:0004108 citrate (Si)-synthase activity;	Citrate synthase-like, large alpha subdomain; Citrate synthase-like, small alpha subdomain;
A0A1J4MRJ2	Uncharacterized protein OS=Cryptosporidium andersoni OX=117008 GN=cand_024750	cand_024750	47.695	30.746	20.6	7	11	7	1	0.999	0.995	0.979	0.989	1.022	1.001	0.91888	extracellular
A0A1J4MRJ9	Uncharacterized protein OS=Cryptosporidium andersoni OX=117008 GN=cand_028080	cand_028080	98.407	5.1333	4.9	4	4	4	1.04	0.99	0.978	0.917	1.095	1.04	0.986	0.83888	mitochondria
A0A1J4MRK0	Disulfide isomerase protein OS=Cryptosporidium andersoni OX=117008 GN=cand_024830	cand_024830	53.358	29.403	22.6	11	59	11	1.005	0.999	0.993	1.001	0.995	0.99	1.004	0.47918	extracellular	GO:0050794 regulation of cellular process; GO:0042592 homeostatic process; GO:0065008 regulation of biological quality; GO:0050789 regulation of biological process; GO:0045454 cell redox homeostasis; GO:0044763 single-organism cellular process; GO:0019725 cellular homeostasis; GO:0044699 single-organism process; GO:0009987 cellular process; GO:0065007 biological regulation;	GO:0043226 organelle; GO:0043231 intracellular membrane-bounded organelle; GO:0043229 intracellular organelle; GO:0005783 endoplasmic reticulum; GO:0044464 cell part; GO:0005622 intracellular; GO:0005737 cytoplasm; GO:0012505 endomembrane system; GO:0044424 intracellular part; GO:0043227 membrane-bounded organelle; GO:0005623 cell; GO:0044444 cytoplasmic part;	GO:0016853 isomerase activity; GO:0003824 catalytic activity;	Thioredoxin domain; Thioredoxin-like fold;	O	KOG0190	Protein disulfide isomerase (prolyl 4-hydroxylase beta subunit)
A0A1J4MRK1	Ubiquitin carboxyl-terminal hydrolase family protein OS=Cryptosporidium andersoni OX=117008 GN=cand_022240	cand_022240	169.45	60.642	14.7	20	37	20	0.976	0.966	1.011	1.024	1.017	1.003	0.97	0.112998	cytoplasm	GO:0043632 modification-dependent macromolecule catabolic process; GO:0070646 protein modification by small protein removal; GO:0044265 cellular macromolecule catabolic process; GO:0051603 proteolysis involved in cellular protein catabolic process; GO:0044257 cellular protein catabolic process; GO:0019941 modification-dependent protein catabolic process; GO:0044267 cellular protein metabolic proc…		GO:0008233 peptidase activity; GO:0036459 thiol-dependent ubiquitinyl hydrolase activity; GO:0003824 catalytic activity; GO:0005488 binding; GO:0019783 ubiquitin-like protein-specific protease activity; GO:0101005 ubiquitinyl hydrolase activity; GO:0070011 peptidase activity, acting on L-amino acid peptides; GO:0008234 cysteine-type peptidase activity; GO:0016787 hydrolase activity; GO:0005515 pr…	TRAF-like; Ubiquitin specific protease domain; Peptidase C19, ubiquitin carboxyl-terminal hydrolase;	O	KOG1863	Ubiquitin carboxyl-terminal hydrolase
A0A1J4MRK4	SEC61beta family protein OS=Cryptosporidium andersoni OX=117008 GN=cand_008210	cand_008210	10.612	8.1131	16.5	1	2	1	0.978	0.997	0.985	0.932	1.029	1.085	0.972	0.61234	plasma membrane
A0A1J4MRK8	Uncharacterized protein OS=Cryptosporidium andersoni OX=117008 GN=cand_023890	cand_023890	19.469	2.5722	6.5	1	2	1	1.006	0.968	1.031	0.995	0.994	1.013	1.001	0.97284	plasma membrane					S	KOG3318	Predicted membrane protein
A0A1J4MRL6	Uncharacterized protein OS=Cryptosporidium andersoni OX=117008 GN=cand_023970	cand_023970	29.419	14.346	14.6	3	4	3	1.08	0.962	1.008	0.929	0.939	1.109	1.025	0.71108	extracellular
A0A1J4MRL7	Uncharacterized protein OS=Cryptosporidium andersoni OX=117008 GN=cand_030740	cand_030740	180.4	8.6054	2.6	4	5	4	0.981	1.025	1.019	0.977	0.99	1.02	1.013	0.53782	cytoplasm
A0A1J4MRL9	Uncharacterized protein OS=Cryptosporidium andersoni OX=117008 GN=cand_022400	cand_022400	52.488	10.685	13.4	6	8	6	1.047	0.97	0.979	0.979	0.976	1.056	0.995	0.896	nucleus
A0A1J4MRM2	Uncharacterized protein OS=Cryptosporidium andersoni OX=117008 GN=cand_024150	cand_024150	34.097	14.339	13.5	3	4	3	0.942	0.98	0.943	1.051	1.043	0.949	0.942	0.167961	cytoplasm
A0A1J4MRM5	AP-2 complex MU subunit protein OS=Cryptosporidium andersoni OX=117008 GN=cand_030820	cand_030820	51.585	31.058	16.2	7	11	7	0.961	1.02	1	1.019	1.038	0.943	0.994	0.87362	mitochondria	GO:0045184 establishment of protein localization; GO:0006810 transport; GO:0046907 intracellular transport; GO:0070727 cellular macromolecule localization; GO:0051649 establishment of localization in cell; GO:0016192 vesicle-mediated transport; GO:0006886 intracellular protein transport; GO:0071702 organic substance transport; GO:0008104 protein localization; GO:0033036 macromolecule localization…	GO:0016020 membrane; GO:0030119 AP-type membrane coat adaptor complex; GO:0098796 membrane protein complex; GO:0048475 coated membrane; GO:0005737 cytoplasm; GO:0032991 macromolecular complex; GO:0044424 intracellular part; GO:0005623 cell; GO:0044464 cell part; GO:0005622 intracellular; GO:0044425 membrane part; GO:0030131 clathrin adaptor complex; GO:0030118 clathrin coat; GO:0030117 membrane c…		Mu homology domain; AP complex, mu/sigma subunit; Longin-like domain;	U	KOG0937	Adaptor complexes medium subunit family
A0A1J4MRM6	Uncharacterized protein OS=Cryptosporidium andersoni OX=117008 GN=cand_006880	cand_006880	81.613	13.648	8.8	6	9	6	1.036	0.983	0.999	1.016	0.992	0.964	1.015	0.5188	plasma membrane
A0A1J4MRN2	Signal peptide peptidase family protein OS=Cryptosporidium andersoni OX=117008 GN=cand_024130	cand_024130	43.518	2.9614	6.3	3	5	3	1.001	1.039	1.063	0.977	0.96	0.964	1.07	0.021504	plasma membrane		GO:0031224 intrinsic component of membrane; GO:0016020 membrane; GO:0016021 integral component of membrane; GO:0044425 membrane part;	GO:0004175 endopeptidase activity; GO:0008233 peptidase activity; GO:0003824 catalytic activity; GO:0004190 aspartic-type endopeptidase activity; GO:0070011 peptidase activity, acting on L-amino acid peptides; GO:0016787 hydrolase activity; GO:0070001 aspartic-type peptidase activity;		S	KOG2443	Uncharacterized conserved protein
A0A1J4MRP1	Rhomboid family protein OS=Cryptosporidium andersoni OX=117008 GN=cand_024210	cand_024210	99.691	17.97	12.8	13	22	13	1.008	1.011	0.979	0.997	1.003	0.999	1	0.96866	plasma membrane		GO:0031224 intrinsic component of membrane; GO:0016020 membrane; GO:0016021 integral component of membrane; GO:0044425 membrane part;	GO:0004252 serine-type endopeptidase activity; GO:0004175 endopeptidase activity; GO:0008233 peptidase activity; GO:0003824 catalytic activity; GO:0017171 serine hydrolase activity; GO:0008236 serine-type peptidase activity; GO:0070011 peptidase activity, acting on L-amino acid peptides; GO:0016787 hydrolase activity;	Peptidase S54, rhomboid domain;	T	KOG2289	Rhomboid family proteins
A0A1J4MRP2	Histone deacetylase OS=Cryptosporidium andersoni OX=117008 GN=cand_007040	cand_007040	48.584	7.7948	11.6	5	5	5	0.923	1.048	0.985	0.951	0.959	1.074	0.991	0.87208	cytoplasm	GO:0016043 cellular component organization; GO:0016570 histone modification; GO:0044267 cellular protein metabolic process; GO:0044238 primary metabolic process; GO:0044237 cellular metabolic process; GO:0071704 organic substance metabolic process; GO:0008152 metabolic process; GO:0051276 chromosome organization; GO:0035601 protein deacylation; GO:0006996 organelle organization; GO:0044260 cellul…		GO:0004407 histone deacetylase activity; GO:0019213 deacetylase activity; GO:0016787 hydrolase activity; GO:0016811 hydrolase activity, acting on carbon-nitrogen (but not peptide) bonds, in linear amides; GO:0033558 protein deacetylase activity; GO:0003824 catalytic activity; GO:0016810 hydrolase activity, acting on carbon-nitrogen (but not peptide) bonds;	Histone deacetylase domain;	B	KOG1342	Histone deacetylase complex, catalytic component RPD3
A0A1J4MRP4	Uncharacterized protein OS=Cryptosporidium andersoni OX=117008 GN=cand_024290	cand_024290	17.02	7.2698	22.5	3	6	3	1.031	0.962	0.984	1.033	1.048	0.976	0.974	0.42462	mitochondria
A0A1J4MRP7	Uncharacterized protein OS=Cryptosporidium andersoni OX=117008 GN=cand_022570	cand_022570	28.372	1.6223	7.9	2	2	2	1	1.05	0.996	1.059	0.898	1.005	1.028	0.59144	cytoplasm			GO:0005515 protein binding; GO:0005488 binding;	CTLH/CRA C-terminal to LisH motif domain; LIS1 homology motif;
A0A1J4MRP8	Oxysterol-binding protein OS=Cryptosporidium andersoni OX=117008 GN=cand_031060	cand_031060	72.725	14.878	15.1	10	12	10	1.066	0.99	0.995	1.038	1.025	0.992	0.999	0.95348	nucleus					I	KOG1737	Oxysterol-binding protein
A0A1J4MRQ5	Uncharacterized protein OS=Cryptosporidium andersoni OX=117008 GN=cand_031140	cand_031140	84.508	8.0966	7.2	6	8	6	1.004	0.951	1.049	0.961	1.006	1.047	0.997	0.93014	extracellular	GO:0016310 phosphorylation; GO:0044267 cellular protein metabolic process; GO:0044238 primary metabolic process; GO:0044237 cellular metabolic process; GO:0006796 phosphate-containing compound metabolic process; GO:0071704 organic substance metabolic process; GO:0008152 metabolic process; GO:0006468 protein phosphorylation; GO:0006793 phosphorus metabolic process; GO:0044260 cellular macromolecul…		GO:0005524 ATP binding; GO:1901265 nucleoside phosphate binding; GO:0016773 phosphotransferase activity, alcohol group as acceptor; GO:0001882 nucleoside binding; GO:0043167 ion binding; GO:0004672 protein kinase activity; GO:0000166 nucleotide binding; GO:0097159 organic cyclic compound binding; GO:1901363 heterocyclic compound binding; GO:0032549 ribonucleoside binding; GO:0097367 carbohydrate …	Protein kinase domain; Protein kinase-like domain;
A0A1J4MRQ7	Uncharacterized protein OS=Cryptosporidium andersoni OX=117008 GN=cand_022650	cand_022650	93.763	1.6949	3.3	3	4	3	1.043	0.983	0.99	0.994	0.991	1.007	1.008	0.71182	plasma membrane
A0A1J4MRR0	Uncharacterized protein OS=Cryptosporidium andersoni OX=117008 GN=cand_031220	cand_031220	26.669	4.8753	11.6	3	3	3	0.99	1.006	0.987	1.023	1.016	0.974	0.99	0.58306	cytoplasm
A0A1J4MRR1	Uncharacterized protein OS=Cryptosporidium andersoni OX=117008 GN=cand_007280	cand_007280	35.786	7.1635	13.3	4	5	4	1.032	0.972	1.026	1.012	1.008	0.989	1.007	0.7604	cytoplasm
A0A1J4MRR3	Uncharacterized protein OS=Cryptosporidium andersoni OX=117008 GN=cand_022230	cand_022230	151.27	6.623	4.8	7	8	6	0.985	0.969	0.957	1.027	1.049	1.011	0.943	0.0124035	nucleus
A0A1J4MRR6	Uncharacterized protein OS=Cryptosporidium andersoni OX=117008 GN=cand_027800	cand_027800	24.722	9.8696	22.6	5	7	5	1.001	1.075	0.962	0.982	0.982	1.001	1.025	0.5204	cytoskeleton
A0A1J4MRS8	TPR repeat-containing protein OS=Cryptosporidium andersoni OX=117008 GN=cand_022890	cand_022890	57.876	42.782	29.5	16	38	16	0.982	0.953	0.976	1.021	1.009	1.036	0.949	0.012097	cytoplasm,nucleus			GO:0001671 ATPase activator activity; GO:0030234 enzyme regulator activity; GO:0051087 chaperone binding; GO:0005488 binding; GO:0060589 nucleoside-triphosphatase regulator activity; GO:0005515 protein binding; GO:0060590 ATPase regulator activity; GO:0098772 molecular function regulator; GO:0008047 enzyme activator activity;	Tetratricopeptide-like helical domain; Activator of Hsp90 ATPase, N-terminal; Tetratricopeptide repeat-containing domain;	O	KOG0543	FKBP-type peptidyl-prolyl cis-trans isomerase
A0A1J4MRT0	Vacuolar ATP synthase subunit B OS=Cryptosporidium andersoni OX=117008 GN=cand_022390	cand_022390	55.51	20.913	20	11	20	11	1.006	0.999	0.988	1.018	1.001	1.012	0.987	0.154896	cytoplasm	GO:0009116 nucleoside metabolic process; GO:0042278 purine nucleoside metabolic process; GO:0034220 ion transmembrane transport; GO:0006725 cellular aromatic compound metabolic process; GO:0009167 purine ribonucleoside monophosphate metabolic process; GO:0090662 ATP hydrolysis coupled transmembrane transport; GO:0009259 ribonucleotide metabolic process; GO:0009117 nucleotide metabolic process; GO…	GO:0032991 macromolecular complex; GO:0016020 membrane; GO:0033178 proton-transporting two-sector ATPase complex, catalytic domain; GO:0033176 proton-transporting V-type ATPase complex; GO:0043234 protein complex; GO:0098796 membrane protein complex; GO:0044425 membrane part; GO:0016469 proton-transporting two-sector ATPase complex; GO:0033180 proton-transporting V-type ATPase, V1 domain;	GO:0022804 active transmembrane transporter activity; GO:0005524 ATP binding; GO:1901265 nucleoside phosphate binding; GO:0001882 nucleoside binding; GO:0043167 ion binding; GO:0016817 hydrolase activity, acting on acid anhydrides; GO:0016787 hydrolase activity; GO:0000166 nucleotide binding; GO:0097159 organic cyclic compound binding; GO:1901363 heterocyclic compound binding; GO:0032549 ribonucl…	ATPase, F1/V1/A1 complex, alpha/beta subunit, N-terminal domain; ATPase, F1/V1/A1 complex, alpha/beta subunit, nucleotide-binding domain; P-loop containing nucleoside triphosphate hydrolase; ATPase, F1/V1 complex, beta subunit, C-terminal;	C	KOG1351	Vacuolar H+-ATPase V1 sector, subunit B
A0A1J4MRU1	Short chain dehydrogenase reductase family protein OS=Cryptosporidium andersoni OX=117008 GN=cand_029690	cand_029690	36.297	3.2431	3.7	1	1	1	1.06	1.016	0.92	1.076	0.933	0.998	0.996	0.9527	plasma membrane				NAD(P)-binding domain;	Q	KOG1210	Predicted 3-ketosphinganine reductase
A0A1J4MRU5	Transcription regulatory protein SNF2 OS=Cryptosporidium andersoni OX=117008 GN=cand_023050	cand_023050	170.36	6.5373	2.4	4	4	4	0.867	0.957	0.956	1.037	1.114	1	0.882	0.051436	cytoplasm			GO:0005524 ATP binding; GO:1901265 nucleoside phosphate binding; GO:0001882 nucleoside binding; GO:0043167 ion binding; GO:0005515 protein binding; GO:0000166 nucleotide binding; GO:0097159 organic cyclic compound binding; GO:1901363 heterocyclic compound binding; GO:0032549 ribonucleoside binding; GO:0097367 carbohydrate derivative binding; GO:0032553 ribonucleotide binding; GO:0005488 binding; …	Armadillo-like helical; P-loop containing nucleoside triphosphate hydrolase; Helicase/SANT-associated domain; Bromodomain; SNF2-related, N-terminal domain; Helicase superfamily 1/2, ATP-binding domain; Helicase, C-terminal; Armadillo-type fold;	BK	KOG0386	Chromatin remodeling complex SWI/SNF, component SWI2 and related ATPases (DNA/RNA helicase superfamily)
A0A1J4MRU7	Coatomer subunit beta OS=Cryptosporidium andersoni OX=117008 GN=cand_024680	cand_024680	119.75	44.171	14.5	14	21	14	1.017	1.023	0.978	0.99	0.979	1.021	1.009	0.64906	endoplasmic reticulum	GO:0045184 establishment of protein localization; GO:0006810 transport; GO:0046907 intracellular transport; GO:0070727 cellular macromolecule localization; GO:0051649 establishment of localization in cell; GO:0016192 vesicle-mediated transport; GO:0006886 intracellular protein transport; GO:0071702 organic substance transport; GO:0008104 protein localization; GO:0033036 macromolecule localization…	GO:0016020 membrane; GO:0031410 cytoplasmic vesicle; GO:0031090 organelle membrane; GO:0098796 membrane protein complex; GO:0030137 COPI-coated vesicle; GO:0031982 vesicle; GO:0030660 Golgi-associated vesicle membrane; GO:0005737 cytoplasm; GO:0044433 cytoplasmic vesicle part; GO:0032991 macromolecular complex; GO:0044424 intracellular part; GO:0030120 vesicle coat; GO:0030663 COPI-coated vesicle…	GO:0005198 structural molecule activity; GO:0005488 binding;	Coatomer beta subunit, C-terminal; Armadillo-like helical; Armadillo-type fold; Coatomer beta subunit, appendage platform domain; Clathrin/coatomer adaptor, adaptin-like, N-terminal;	U	KOG1058	Vesicle coat complex COPI, beta subunit
A0A1J4MRU8	Peptidyl-prolyl cis-trans cyclophilin-type family protein OS=Cryptosporidium andersoni OX=117008 GN=cand_023120	cand_023120	48.264	3.3705	5.8	3	3	3	0.894	0.98	1.078	0.929	1.042	1.082	0.967	0.65198	cytoplasm	GO:0044267 cellular protein metabolic process; GO:0044238 primary metabolic process; GO:0018208 peptidyl-proline modification; GO:0000413 protein peptidyl-prolyl isomerization; GO:0044237 cellular metabolic process; GO:0071704 organic substance metabolic process; GO:0006457 protein folding; GO:0018193 peptidyl-amino acid modification; GO:0008152 metabolic process; GO:0044260 cellular macromolecul…		GO:0097159 organic cyclic compound binding; GO:1901363 heterocyclic compound binding; GO:0003755 peptidyl-prolyl cis-trans isomerase activity; GO:1901265 nucleoside phosphate binding; GO:0016853 isomerase activity; GO:0003824 catalytic activity; GO:0005488 binding; GO:0003676 nucleic acid binding; GO:0000166 nucleotide binding; GO:0016859 cis-trans isomerase activity; GO:0036094 small molecule bi…	Cyclophilin-type peptidyl-prolyl cis-trans isomerase domain; RNA recognition motif domain; Nucleotide-binding alpha-beta plait domain; Cyclophilin-like domain;	O	KOG0415	Predicted peptidyl prolyl cis-trans isomerase
A0A1J4MRU9	Importin-beta N-terminal domain-containing protein OS=Cryptosporidium andersoni OX=117008 GN=cand_029770	cand_029770	132.42	36.179	13.1	15	29	15	1.035	1.01	0.99	0.99	0.977	1.015	1.018	0.36058	cytoplasm	GO:0045184 establishment of protein localization; GO:0006810 transport; GO:0046907 intracellular transport; GO:0070727 cellular macromolecule localization; GO:0051649 establishment of localization in cell; GO:0006886 intracellular protein transport; GO:0071702 organic substance transport; GO:0008104 protein localization; GO:0033036 macromolecule localization; GO:0034613 cellular protein localizat…		GO:0031267 small GTPase binding; GO:0017016 Ras GTPase binding; GO:0005488 binding; GO:0005515 protein binding; GO:0008536 Ran GTPase binding; GO:0051020 GTPase binding; GO:0019899 enzyme binding;	Importin-beta, N-terminal domain; Armadillo-like helical; Armadillo-type fold;	YU	KOG1410	Nuclear transport receptor RanBP16 (importin beta superfamily)
A0A1J4MRV1	60S ribosomal protein L13 OS=Cryptosporidium andersoni OX=117008 GN=cand_026840	cand_026840	23.688	18.52	36.3	10	27	10	0.993	0.99	0.987	1.014	1.018	0.987	0.984	0.174736	nucleus	GO:0006518 peptide metabolic process; GO:0043043 peptide biosynthetic process; GO:0044267 cellular protein metabolic process; GO:0006807 nitrogen compound metabolic process; GO:0009058 biosynthetic process; GO:0043603 cellular amide metabolic process; GO:0044238 primary metabolic process; GO:1901566 organonitrogen compound biosynthetic process; GO:1901576 organic substance biosynthetic process; G…	GO:0005840 ribosome; GO:0043226 organelle; GO:0043229 intracellular organelle; GO:0043232 intracellular non-membrane-bounded organelle; GO:0044464 cell part; GO:0005622 intracellular; GO:0005737 cytoplasm; GO:0032991 macromolecular complex; GO:0044424 intracellular part; GO:1990904 ribonucleoprotein complex; GO:0005623 cell; GO:0030529 intracellular ribonucleoprotein complex; GO:0044444 cytoplasm…	GO:0003735 structural constituent of ribosome; GO:0005198 structural molecule activity;		J	KOG3295	60S Ribosomal protein L13
A0A1J4MRV6	PH domain-containing protein OS=Cryptosporidium andersoni OX=117008 GN=cand_024760	cand_024760	65.225	17.177	13.1	7	13	7	1.016	0.974	0.988	1.023	0.983	0.992	0.993	0.71822	cytoplasm				PH domain-like; Pleckstrin homology domain;
A0A1J4MRV9	Glycosyl transferase OS=Cryptosporidium andersoni OX=117008 GN=cand_029930	cand_029930	71.859	6.2964	5	3	5	3	1.091	1.066	1.045	0.982	0.905	0.91	1.145	0.0095976	plasma membrane					O	KOG2941	Beta-1,4-mannosyltransferase
A0A1J4MRW0	Uncharacterized protein OS=Cryptosporidium andersoni OX=117008 GN=cand_024840	cand_024840	32.421	6.0409	9.2	4	4	4	0.988	0.972	1.006	1.01	1.026	1.011	0.973	0.072602	peroxisome				Malectin;	T	KOG3593	Predicted receptor-like serine/threonine kinase
A0A1J4MRW3	HEAT repeat family protein OS=Cryptosporidium andersoni OX=117008 GN=cand_023210	cand_023210	100	12.713	9	9	11	9	1.015	1.01	0.983	0.962	1.001	1.008	1.012	0.5178	cytoplasm	GO:0016310 phosphorylation; GO:0044267 cellular protein metabolic process; GO:0044238 primary metabolic process; GO:0044237 cellular metabolic process; GO:0006796 phosphate-containing compound metabolic process; GO:0071704 organic substance metabolic process; GO:0008152 metabolic process; GO:0006468 protein phosphorylation; GO:0006793 phosphorus metabolic process; GO:0044260 cellular macromolecul…		GO:0005524 ATP binding; GO:1901265 nucleoside phosphate binding; GO:0016773 phosphotransferase activity, alcohol group as acceptor; GO:0001882 nucleoside binding; GO:0043167 ion binding; GO:0004672 protein kinase activity; GO:0000166 nucleotide binding; GO:0097159 organic cyclic compound binding; GO:1901363 heterocyclic compound binding; GO:0032549 ribonucleoside binding; GO:0097367 carbohydrate …	Protein kinase domain; Armadillo-like helical; Armadillo-type fold; Protein kinase-like domain;	R	KOG1243	Protein kinase
A0A1J4MRW8	NADH dehydrogenase OS=Cryptosporidium andersoni OX=117008 GN=cand_030010	cand_030010	66.423	57.944	32.4	18	39	18	1.027	1.044	1.019	0.974	0.973	0.978	1.056	0.00169598	mitochondria	GO:0044699 single-organism process; GO:0008152 metabolic process; GO:0055114 oxidation-reduction process; GO:0044710 single-organism metabolic process;		GO:0003824 catalytic activity; GO:0016491 oxidoreductase activity;	FAD/NAD(P)-binding domain;	C	KOG2495	NADH-dehydrogenase (ubiquinone)
A0A1J4MRX5	RNA recognition family protein OS=Cryptosporidium andersoni OX=117008 GN=cand_023980	cand_023980	34.03	1.4986	7.2	2	2	2	0.995	0.995	0.966	0.976	1.029	1.044	0.969	0.24856	nucleus			GO:0097159 organic cyclic compound binding; GO:1901363 heterocyclic compound binding; GO:0003723 RNA binding; GO:1901265 nucleoside phosphate binding; GO:0005488 binding; GO:0003676 nucleic acid binding; GO:0030619 U1 snRNA binding; GO:0000166 nucleotide binding; GO:0017069 snRNA binding; GO:0036094 small molecule binding;	U1 small nuclear ribonucleoprotein of 70kDa N-terminal; snRNP70, RNA recognition motif; RNA recognition motif domain; Nucleotide-binding alpha-beta plait domain;	A	KOG0113	U1 small nuclear ribonucleoprotein (RRM superfamily)
A0A1J4MRX9	Uncharacterized protein OS=Cryptosporidium andersoni OX=117008 GN=cand_023440	cand_023440	326.12	18.704	3.8	11	12	11	1.034	0.994	1.03	0.998	1.018	0.972	1.023	0.2753	plasma membrane
A0A1J4MRY1	Uncharacterized protein OS=Cryptosporidium andersoni OX=117008 GN=cand_022870	cand_022870	25.742	42.907	57	14	30	14	0.992	1.003	1.009	1.02	0.984	0.99	1.003	0.79182	extracellular		GO:0016020 membrane;		MIR motif;
A0A1J4MRY2	Vacuolar protein sorting-associated protein 29 OS=Cryptosporidium andersoni OX=117008 GN=cand_030170	cand_030170	21.702	3.3689	8.6	2	4	2	0.989	0.979	0.996	0.973	1.021	0.998	0.991	0.56594	cytoskeleton				Metallo-dependent phosphatase-like; Calcineurin-like phosphoesterase domain, lpxH type;	U	KOG3325	Membrane coat complex Retromer, subunit VPS29/PEP11
A0A1J4MRY4	Uncharacterized protein OS=Cryptosporidium andersoni OX=117008 GN=cand_022850	cand_022850	40.521	3.61	5.4	2	2	2	1.018	0.988	0.998	0.99	1.027	0.987	1	0.99582	cytoplasm	GO:0006810 transport; GO:0046907 intracellular transport; GO:0051649 establishment of localization in cell; GO:0051179 localization; GO:0051234 establishment of localization; GO:0051641 cellular localization;			Ran binding domain; PH domain-like;
A0A1J4MRY6	Actin family protein OS=Cryptosporidium andersoni OX=117008 GN=cand_022950	cand_022950	47.256	8.6131	7.8	3	4	3	1.055	0.999	0.991	1.015	1.052	0.925	1.018	0.68778	cytoskeleton					Z	KOG0679	Actin-related protein - Arp4p/Act3p
A0A1J4MRY8	Uncharacterized protein OS=Cryptosporidium andersoni OX=117008 GN=cand_023450	cand_023450	45.273	1.1979	2	1	1	1	1.063	0.968	0.996	0.965	0.995	1.025	1.014	0.701	cytoplasm
A0A1J4MRZ2	PH domain-containing protein OS=Cryptosporidium andersoni OX=117008 GN=cand_024140	cand_024140	219.41	11.751	4.2	9	10	9	1.03	0.983	1.029	1.011	1.006	1.05	0.992	0.70834	cytoplasm				PH domain-like; Pleckstrin homology domain;
A0A1J4MRZ5	Uncharacterized protein OS=Cryptosporidium andersoni OX=117008 GN=cand_030330	cand_030330	83.081	7.5746	8.4	6	6	6	1.044	0.96	0.935	1.052	1.055	0.992	0.948	0.23868	endoplasmic reticulum
A0A1J4MRZ7	RNA recognition family protein OS=Cryptosporidium andersoni OX=117008 GN=cand_006170	cand_006170	37.113	3.4586	9.7	4	5	4	1	0.896	1.078	1.01	1.013	0.995	0.985	0.77632	cytoplasm			GO:0097159 organic cyclic compound binding; GO:1901363 heterocyclic compound binding; GO:1901265 nucleoside phosphate binding; GO:0005488 binding; GO:0003676 nucleic acid binding; GO:0000166 nucleotide binding; GO:0036094 small molecule binding;	RNA recognition motif domain; Nucleotide-binding alpha-beta plait domain;	A	KOG4206	Spliceosomal protein snRNP-U1A/U2B
A0A1J4MS00	Protein phosphatase 1 regulatory subunit 7 OS=Cryptosporidium andersoni OX=117008 GN=cand_024220	cand_024220	37.873	8.5815	17.1	6	8	6	0.984	1.007	0.96	0.987	1.015	1.049	0.967	0.21188	cytoplasm			GO:0005515 protein binding; GO:0005488 binding;	Leucine-rich repeat domain, L domain-like;	T	KOG0531	Protein phosphatase 1, regulatory subunit, and related proteins
A0A1J4MS11	Uncharacterized protein OS=Cryptosporidium andersoni OX=117008 GN=cand_023190	cand_023190	29.409	2.3264	7.8	2	2	2	1.036	0.911	1.021	1.02	1.016	0.999	0.978	0.6199	cytoplasm	GO:0006725 cellular aromatic compound metabolic process; GO:0097659 nucleic acid-templated transcription; GO:0006352 DNA-templated transcription, initiation; GO:0009058 biosynthetic process; GO:0044237 cellular metabolic process; GO:0071704 organic substance metabolic process; GO:0008152 metabolic process; GO:0046483 heterocycle metabolic process; GO:0019438 aromatic compound biosynthetic process…	GO:0043229 intracellular organelle; GO:0000428 DNA-directed RNA polymerase complex; GO:0055029 nuclear DNA-directed RNA polymerase complex; GO:0061695 transferase complex, transferring phosphorus-containing groups; GO:0005674 transcription factor TFIIF complex; GO:0044446 intracellular organelle part; GO:0030880 RNA polymerase complex; GO:0031981 nuclear lumen; GO:0032991 macromolecular complex; …		Winged helix-turn-helix DNA-binding domain;
A0A1J4MS12	Transitional endoplasmic reticulum ATPase protein OS=Cryptosporidium andersoni OX=117008 GN=cand_031070	cand_031070	88.896	49.778	25.9	21	41	21	1.009	1.02	0.987	1.004	0.981	0.998	1.011	0.40966	nucleus			GO:0005524 ATP binding; GO:1901265 nucleoside phosphate binding; GO:0001882 nucleoside binding; GO:0043167 ion binding; GO:0016787 hydrolase activity; GO:0000166 nucleotide binding; GO:0097159 organic cyclic compound binding; GO:1901363 heterocyclic compound binding; GO:0032549 ribonucleoside binding; GO:0097367 carbohydrate derivative binding; GO:0003824 catalytic activity; GO:0032553 ribonucleo…	CDC48 domain 2-like; ATPase, AAA-type, core; AAA+ ATPase domain; Aspartate decarboxylase-like domain; CDC48, domain 2; P-loop containing nucleoside triphosphate hydrolase; CDC48, N-terminal subdomain;	O	KOG0730	AAA+-type ATPase
A0A1J4MS13	Replication factor subunit 4 OS=Cryptosporidium andersoni OX=117008 GN=cand_023760	cand_023760	38.068	3.366	9.3	4	4	4	0.982	1.079	1.053	0.968	1.006	0.966	1.059	0.141944	cytoplasm	GO:0006260 DNA replication; GO:0006725 cellular aromatic compound metabolic process; GO:0006259 DNA metabolic process; GO:1901360 organic cyclic compound metabolic process; GO:0006807 nitrogen compound metabolic process; GO:0009058 biosynthetic process; GO:0044238 primary metabolic process; GO:1901576 organic substance biosynthetic process; GO:0044237 cellular metabolic process; GO:0044249 cellul…		GO:0097159 organic cyclic compound binding; GO:1901363 heterocyclic compound binding; GO:0003677 DNA binding; GO:0005488 binding; GO:0003676 nucleic acid binding;	AAA+ ATPase domain; Replication factor C, C-terminal; DNA polymerase III, clamp loader complex, gamma/delta/delta subunit, C-terminal; P-loop containing nucleoside triphosphate hydrolase;	L	KOG0989	Replication factor C, subunit RFC4
A0A1J4MS14	Uncharacterized protein OS=Cryptosporidium andersoni OX=117008 GN=cand_023690	cand_023690	18.653	0.98013	10.3	2	2	2	1.033	1.111	1.104	0.868	0.937	0.985	1.164	0.024644	cytoplasm				Domain of unknown function DUF1777;	R	KOG3263	Nucleic acid binding protein
A0A1J4MS18	Uncharacterized protein OS=Cryptosporidium andersoni OX=117008 GN=cand_029350	cand_029350	436.62	80.315	8.3	33	52	33	1.012	1.024	1.02	0.989	0.998	0.976	1.031	0.0135449	plasma membrane
A0A1J4MS20	Uncharacterized protein OS=Cryptosporidium andersoni OX=117008 GN=cand_023270	cand_023270	53.698	16.116	14.2	8	11	8	0.99	1.019	1.002	1.005	1.034	0.969	1.001	0.9534	mitochondria
A0A1J4MS24	Glycosyl transferase OS=Cryptosporidium andersoni OX=117008 GN=cand_029380	cand_029380	73.823	13.358	14.7	10	11	10	1.046	0.97	1.039	1.007	1.007	0.989	1.017	0.53994	plasma membrane				Ricin B, lectin domain; Nucleotide-diphospho-sugar transferases; Glycosyltransferase 2-like;	O	KOG3736	Polypeptide N-acetylgalactosaminyltransferase
A0A1J4MS26	Uncharacterized protein OS=Cryptosporidium andersoni OX=117008 GN=cand_023250	cand_023250	24.194	11.715	17.8	3	6	3	0.971	1.07	0.981	0.984	0.956	0.996	1.029	0.44444	plasma membrane
A0A1J4MS29	Uncharacterized protein OS=Cryptosporidium andersoni OX=117008 GN=cand_023350	cand_023350	45.696	1.9603	3	1	1	1	0.945	1.055	0.999	1.045	0.899	1.061	0.998	0.99682	plasma membrane
A0A1J4MS30	Uncharacterized protein OS=Cryptosporidium andersoni OX=117008 GN=cand_023850	cand_023850	43.226	1.7426	4.2	1	1	1									cytoplasm
A0A1J4MS35	Uncharacterized protein OS=Cryptosporidium andersoni OX=117008 GN=cand_021770	cand_021770	49.556	2.4232	4.4	2	3	2	1.063	0.994	1.038	0.997	0.975	0.949	1.06	0.076338	cytoplasm
A0A1J4MS36	Uncharacterized protein OS=Cryptosporidium andersoni OX=117008 GN=cand_023330	cand_023330	175.79	27.781	8.7	13	17	13	1.003	0.946	0.986	1.001	0.998	1.034	0.968	0.186723	plasma membrane
A0A1J4MS39	Uncharacterized protein OS=Cryptosporidium andersoni OX=117008 GN=cand_006570	cand_006570	79.99	17.508	17.8	13	13	13	1.01	1.027	1.011	0.975	1.009	0.997	1.022	0.122281	nucleus			GO:0046872 metal ion binding; GO:0043169 cation binding; GO:0005488 binding; GO:0043167 ion binding;	Arsenite-resistance protein 2; Zinc finger, C2H2;
A0A1J4MS41	Carrier protein OS=Cryptosporidium andersoni OX=117008 GN=cand_021920	cand_021920	34.854	18.171	30	10	14	10	1.056	1.073	1.066	0.947	0.938	0.976	1.117	0.00099943	cytoplasm	GO:0006810 transport; GO:0055085 transmembrane transport; GO:0051179 localization; GO:0051234 establishment of localization;	GO:0016020 membrane; GO:0043229 intracellular organelle; GO:0044429 mitochondrial part; GO:0031090 organelle membrane; GO:0031967 organelle envelope; GO:0044446 intracellular organelle part; GO:0005737 cytoplasm; GO:0044424 intracellular part; GO:0005623 cell; GO:0044422 organelle part; GO:0005739 mitochondrion; GO:0005740 mitochondrial envelope; GO:0043231 intracellular membrane-bounded organell…	GO:0005215 transporter activity;	Mitochondrial carrier domain;	C	KOG0749	Mitochondrial ADP/ATP carrier proteins
A0A1J4MS42	Uncharacterized protein OS=Cryptosporidium andersoni OX=117008 GN=cand_023410	cand_023410	96.487	1.1788	1.1	1	1	1	0.956	1.078	1.077	0.958	0.976	0.974	1.07	0.24352	cytoplasm
A0A1J4MS46	Peptidase M16 inactive domain-containing protein OS=Cryptosporidium andersoni OX=117008 GN=cand_023510	cand_023510	139.91	20.132	9.6	13	18	13	1.005	0.996	0.987	0.992	1.01	0.988	0.999	0.94298	cytoplasm			GO:0046872 metal ion binding; GO:0043169 cation binding; GO:0003824 catalytic activity; GO:0005488 binding; GO:0043167 ion binding;	Peptidase M16, C-terminal; Peptidase M16, N-terminal; Metalloenzyme, LuxS/M16 peptidase-like; Peptidase M16 domain;	O	KOG0961	Predicted Zn2+-dependent endopeptidase, insulinase superfamily
A0A1J4MS47	Aspartyl-tRNA synthetase family protein OS=Cryptosporidium andersoni OX=117008 GN=cand_029620	cand_029620	61.521	47.189	31	17	30	14	0.971	1.033	1.01	0.998	1.022	1.004	0.997	0.8626	cytoplasm	GO:0006518 peptide metabolic process; GO:0006725 cellular aromatic compound metabolic process; GO:0044267 cellular protein metabolic process; GO:0044699 single-organism process; GO:0006422 aspartyl-tRNA aminoacylation; GO:0009058 biosynthetic process; GO:1901566 organonitrogen compound biosynthetic process; GO:0043039 tRNA aminoacylation; GO:0044237 cellular metabolic process; GO:0071704 organic …	GO:0044424 intracellular part; GO:0005623 cell; GO:0044464 cell part; GO:0005622 intracellular; GO:0005737 cytoplasm;	GO:0016876 ligase activity, forming aminoacyl-tRNA and related compounds; GO:0005524 ATP binding; GO:1901265 nucleoside phosphate binding; GO:0004815 aspartate-tRNA ligase activity; GO:0016875 ligase activity, forming carbon-oxygen bonds; GO:0016874 ligase activity; GO:0001882 nucleoside binding; GO:0043167 ion binding; GO:0000166 nucleotide binding; GO:0097159 organic cyclic compound binding; GO…	Nucleic acid-binding, OB-fold; Aminoacyl-tRNA synthetase, class II (D/K/N); Aminoacyl-tRNA synthetase, class II;	J	KOG0556	Aspartyl-tRNA synthetase
A0A1J4MS48	Uncharacterized protein OS=Cryptosporidium andersoni OX=117008 GN=cand_006650	cand_006650	92.871	2.7773	4.2	4	4	4	0.949	1.023	1.041	0.994	1.043	0.957	1.006	0.87856	nucleus
A0A1J4MS52	Uncharacterized protein OS=Cryptosporidium andersoni OX=117008 GN=cand_023590	cand_023590	481.39	323.31	27.2	125	361	25	1.006	1.023	1	0.978	1.007	0.989	1.018	0.167503	cytoplasm				PH domain-like;
A0A1J4MS57	Co-chaperone protein sba1 OS=Cryptosporidium andersoni OX=117008 GN=cand_006730	cand_006730	22.277	9.296	16.3	3	6	3	1.013	1.038	1.005	0.984	0.937	1.006	1.044	0.133419	cytoplasm				CS domain; HSP20-like chaperone;	O	KOG3158	HSP90 co-chaperone p23
A0A1J4MS59	Chromatin remodelling complex SNF2H OS=Cryptosporidium andersoni OX=117008 GN=cand_023570	cand_023570	148.75	1.6004	1.5	2	2	2	1.033	0.991	1.055	0.991	0.968	0.977	1.049	0.073541	nucleus			GO:0003677 DNA binding; GO:0070035 purine NTP-dependent helicase activity; GO:0005524 ATP binding; GO:1901265 nucleoside phosphate binding; GO:0004386 helicase activity; GO:0008026 ATP-dependent helicase activity; GO:0001882 nucleoside binding; GO:0043167 ion binding; GO:0016817 hydrolase activity, acting on acid anhydrides; GO:0016787 hydrolase activity; GO:0000166 nucleotide binding; GO:0017111…	Homeobox domain-like; P-loop containing nucleoside triphosphate hydrolase; Helicase superfamily 1/2, ATP-binding domain; SANT domain; Helicase, C-terminal; SNF2-related, N-terminal domain;	K	KOG0385	Chromatin remodeling complex WSTF-ISWI, small subunit
A0A1J4MS62	Uncharacterized protein OS=Cryptosporidium andersoni OX=117008 GN=cand_023670	cand_023670	38.822	2.0055	5.2	2	2	2	1.115	0.928	0.915	0.963	1.031	1.053	0.971	0.65756	cytoplasm				DnaJ domain;	R	KOG0431	Auxilin-like protein and related proteins containing DnaJ domain
A0A1J4MS63	Rab7 GTPase protein OS=Cryptosporidium andersoni OX=117008 GN=cand_029780	cand_029780	23.979	26.115	43.7	8	18	8	1.027	0.971	0.99	0.996	0.987	1.018	0.996	0.82178	mitochondria	GO:0050794 regulation of cellular process; GO:0044700 single organism signaling; GO:0051716 cellular response to stimulus; GO:0007165 signal transduction; GO:0050789 regulation of biological process; GO:0007154 cell communication; GO:0035556 intracellular signal transduction; GO:0044699 single-organism process; GO:0007264 small GTPase mediated signal transduction; GO:0023052 signaling; GO:0050896…		GO:1901265 nucleoside phosphate binding; GO:0001882 nucleoside binding; GO:0043167 ion binding; GO:0000166 nucleotide binding; GO:0097159 organic cyclic compound binding; GO:1901363 heterocyclic compound binding; GO:0032549 ribonucleoside binding; GO:0097367 carbohydrate derivative binding; GO:0032553 ribonucleotide binding; GO:0005488 binding; GO:0032550 purine ribonucleoside binding; GO:0043168…	Small GTP-binding protein domain; P-loop containing nucleoside triphosphate hydrolase;	R	KOG0394	Ras-related GTPase
A0A1J4MS65	Elongation factor 2 OS=Cryptosporidium andersoni OX=117008 GN=cand_023750	cand_023750	92.825	62.421	27.3	22	55	22	0.988	1	0.983	1.006	1.006	1.011	0.983	0.031398	cytoplasm			GO:1901265 nucleoside phosphate binding; GO:0001882 nucleoside binding; GO:0043167 ion binding; GO:0016817 hydrolase activity, acting on acid anhydrides; GO:0016787 hydrolase activity; GO:0000166 nucleotide binding; GO:0017111 nucleoside-triphosphatase activity; GO:0097159 organic cyclic compound binding; GO:1901363 heterocyclic compound binding; GO:0032549 ribonucleoside binding; GO:0097367 carb…	P-loop containing nucleoside triphosphate hydrolase; Transcription factor, GTP-binding domain; Translation elongation factor EFG/EF2, domain IV; Small GTP-binding protein domain; Translation elongation factor EFTu-like, domain 2; Translation elongation factor EFG, V domain; Ribosomal protein S5 domain 2-type fold; Elongation factor G, III-V domain; Ribosomal protein S5 domain 2-type fold, subgrou…	J	KOG0469	Elongation factor 2
A0A1J4MS66	Uncharacterized protein OS=Cryptosporidium andersoni OX=117008 GN=cand_022540	cand_022540	39.938	10.047	15.4	6	12	6	1.001	0.978	0.992	0.977	1	1.007	0.996	0.72288	extracellular
A0A1J4MS68	Patched family protein OS=Cryptosporidium andersoni OX=117008 GN=cand_028890	cand_028890	154.44	18.114	8.9	13	14	13	0.987	0.941	1.004	1.023	1.007	1.055	0.95	0.097803	plasma membrane		GO:0031224 intrinsic component of membrane; GO:0016020 membrane; GO:0016021 integral component of membrane; GO:0044425 membrane part;		Sterol-sensing domain;	R	KOG1934	Predicted membrane protein (patched superfamily)
A0A1J4MS78	Uncharacterized protein OS=Cryptosporidium andersoni OX=117008 GN=cand_023730	cand_023730	55.22	6.8923	13.8	8	10	8	1.015	0.99	1.012	1.01	1.043	0.999	0.989	0.49232	cytoplasm	GO:0006810 transport; GO:0051179 localization; GO:0007034 vacuolar transport; GO:0051234 establishment of localization;
A0A1J4MS81	Coatomer subunit gamma OS=Cryptosporidium andersoni OX=117008 GN=cand_030020	cand_030020	103.39	31.922	18.2	17	26	17	1.015	1.013	1.034	0.999	0.96	0.996	1.036	0.067997	cytoplasm	GO:0045184 establishment of protein localization; GO:0006810 transport; GO:0046907 intracellular transport; GO:0070727 cellular macromolecule localization; GO:0051649 establishment of localization in cell; GO:0016192 vesicle-mediated transport; GO:0006886 intracellular protein transport; GO:0071702 organic substance transport; GO:0008104 protein localization; GO:0033036 macromolecule localization…	GO:0016020 membrane; GO:0031410 cytoplasmic vesicle; GO:0031090 organelle membrane; GO:0098796 membrane protein complex; GO:0030137 COPI-coated vesicle; GO:0031982 vesicle; GO:0030660 Golgi-associated vesicle membrane; GO:0005737 cytoplasm; GO:0044433 cytoplasmic vesicle part; GO:0032991 macromolecular complex; GO:0044424 intracellular part; GO:0030120 vesicle coat; GO:0030663 COPI-coated vesicle…	GO:0005198 structural molecule activity; GO:0005488 binding;	Coatomer, gamma subunit, appendage, Ig-like subdomain; Armadillo-like helical; Clathrin/coatomer adaptor, adaptin-like, N-terminal; Armadillo-type fold; Coatomer subunit gamma, C-terminal; Clathrin alpha-adaptin/coatomer adaptor, appendage, C-terminal subdomain; Coatomer/calthrin adaptor appendage, C-terminal subdomain; Coatomer/clathrin adaptor appendage, Ig-like subdomain;	U	KOG1078	Vesicle coat complex COPI, gamma subunit
A0A1J4MS84	Actin family protein OS=Cryptosporidium andersoni OX=117008 GN=cand_021750	cand_021750	49.684	1.3655	3.7	2	2	2	0.925	1.078	0.817	0.923	1.046	1.204	0.889	0.3459	cytoskeleton					Z	KOG0676	Actin and related proteins
A0A1J4MS85	Uncharacterized protein OS=Cryptosporidium andersoni OX=117008 GN=cand_023810	cand_023810	33.263	1.7925	8	3	4	3	1.052	0.986	0.989	1.026	0.99	0.966	1.015	0.61716	plasma membrane			GO:0097159 organic cyclic compound binding; GO:1901363 heterocyclic compound binding; GO:0003723 RNA binding; GO:0005488 binding; GO:0003676 nucleic acid binding;	Exosome complex component, N-terminal domain; Nucleic acid-binding, OB-fold; K Homology domain, type 1;	A	KOG3013	Exosomal 3'-5' exoribonuclease complex, subunit Rrp4
A0A1J4MS87	Ubiquitin interaction motif family protein OS=Cryptosporidium andersoni OX=117008 GN=cand_010570	cand_010570	40.006	16.74	12.5	4	11	4	0.975	1.013	1.021	1.011	0.972	1.021	1.002	0.939	cytoskeleton				von Willebrand factor, type A;	O	KOG2884	26S proteasome regulatory complex, subunit RPN10/PSMD4
A0A1J4MSA1	Uncharacterized protein OS=Cryptosporidium andersoni OX=117008 GN=cand_010730	cand_010730	103.22	7.1123	3.3	2	2	2	1.003	0.976	0.998	0.964	1.054	1.012	0.983	0.56376	extracellular	GO:1901071 glucosamine-containing compound metabolic process; GO:0008152 metabolic process; GO:0006030 chitin metabolic process; GO:1901135 carbohydrate derivative metabolic process; GO:0006807 nitrogen compound metabolic process; GO:0006040 amino sugar metabolic process; GO:0043170 macromolecule metabolic process; GO:0006022 aminoglycan metabolic process; GO:1901564 organonitrogen compound metab…	GO:0005576 extracellular region;	GO:0008061 chitin binding; GO:0097367 carbohydrate derivative binding; GO:0005488 binding;	Chitin binding domain;
A0A1J4MSA2	Uncharacterized protein OS=Cryptosporidium andersoni OX=117008 GN=cand_030180	cand_030180	109.23	7.7274	7.8	9	9	9	0.973	0.957	1	1.002	0.987	1.05	0.964	0.183255	peroxisome
A0A1J4MSA3	Uncharacterized protein OS=Cryptosporidium andersoni OX=117008 GN=cand_022860	cand_022860	26.127	4.9232	10.4	2	2	2	1.154	0.956	0.977	0.878	0.912	1.144	1.052	0.62246	cytoplasm			GO:0008289 lipid binding; GO:0043168 anion binding; GO:0005488 binding; GO:0035091 phosphatidylinositol binding; GO:0005543 phospholipid binding; GO:0043167 ion binding;	Phox homologous domain;
A0A1J4MSA4	HECT domain-containing family protein OS=Cryptosporidium andersoni OX=117008 GN=cand_021910	cand_021910	182.52	2.1712	1.2	2	2	2	0.929	0.98	1.036	0.996	1.01	1.049	0.964	0.34616	plasma membrane			GO:0019787 ubiquitin-like protein transferase activity; GO:0003824 catalytic activity; GO:0016740 transferase activity; GO:0004842 ubiquitin-protein transferase activity;	HECT domain;	O	KOG4427	E3 ubiquitin protein ligase
A0A1J4MSA5	Coronin OS=Cryptosporidium andersoni OX=117008 GN=cand_021890	cand_021890	95.095	51.388	21.4	20	37	12	1.046	1.025	1.007	0.998	0.974	0.964	1.048	0.03484	cytoplasm			GO:0005515 protein binding; GO:0005488 binding;	WD40-repeat-containing domain; WD40/YVTN repeat-like-containing domain; Domain of unknown function DUF1899;	Z	KOG0303	Actin-binding protein Coronin, contains WD40 repeats
A0A1J4MSB4	40S ribosomal protein S6 OS=Cryptosporidium andersoni OX=117008 GN=cand_002310	cand_002310	25.29	17.58	33.3	7	14	7	1	0.986	0.989	1.006	0.989	1.043	0.979	0.2711	cytoplasm	GO:0006518 peptide metabolic process; GO:0043043 peptide biosynthetic process; GO:0044267 cellular protein metabolic process; GO:0006807 nitrogen compound metabolic process; GO:0009058 biosynthetic process; GO:0043603 cellular amide metabolic process; GO:0044238 primary metabolic process; GO:1901566 organonitrogen compound biosynthetic process; GO:1901576 organic substance biosynthetic process; G…	GO:0005840 ribosome; GO:0043226 organelle; GO:0043229 intracellular organelle; GO:0043232 intracellular non-membrane-bounded organelle; GO:0044464 cell part; GO:0005622 intracellular; GO:0005737 cytoplasm; GO:0032991 macromolecular complex; GO:0044424 intracellular part; GO:1990904 ribonucleoprotein complex; GO:0005623 cell; GO:0030529 intracellular ribonucleoprotein complex; GO:0044444 cytoplasm…	GO:0003735 structural constituent of ribosome; GO:0005198 structural molecule activity;		J	KOG1646	40S ribosomal protein S6
A0A1J4MSB9	Uncharacterized protein OS=Cryptosporidium andersoni OX=117008 GN=cand_021120	cand_021120	135.74	16.782	10.2	14	15	14	1.016	0.98	1.023	0.994	0.974	1.007	1.015	0.42558	peroxisome
A0A1J4MSC1	NAD alpha subunit family protein OS=Cryptosporidium andersoni OX=117008 GN=cand_023100	cand_023100	124.73	49.086	16.8	21	48	21	1.009	0.974	0.994	1.003	1.005	1.006	0.988	0.34892	plasma membrane	GO:0006810 transport; GO:0008152 metabolic process; GO:1902578 single-organism localization; GO:0006812 cation transport; GO:0006811 ion transport; GO:0055114 oxidation-reduction process; GO:0044710 single-organism metabolic process; GO:0044699 single-organism process; GO:0051179 localization; GO:0015672 monovalent inorganic cation transport; GO:0006818 hydrogen transport; GO:0015992 proton trans…		GO:0016651 oxidoreductase activity, acting on NAD(P)H; GO:0016652 oxidoreductase activity, acting on NAD(P)H, NAD(P) as acceptor; GO:0003824 catalytic activity; GO:0008746 NAD(P)+ transhydrogenase activity; GO:0016491 oxidoreductase activity;	Alanine dehydrogenase/pyridine nucleotide transhydrogenase, NAD(H)-binding domain; DHS-like NAD/FAD-binding domain; NAD(P)-binding domain; Alanine dehydrogenase/pyridine nucleotide transhydrogenase, N-terminal; NADP transhydrogenase beta-like domain; NAD(P) transhydrogenase, alpha subunit, C-terminal;
A0A1J4MSC4	Uncharacterized protein OS=Cryptosporidium andersoni OX=117008 GN=cand_002470	cand_002470	20.242	15.159	43.6	8	13	8	1.027	0.979	0.994	1.006	1.035	1.015	0.982	0.32022	cytoplasm
[truncated: 1,046 more rows]
