# Supplementary material for: Tandem mass tag (TMT)-based proteomic analysis of Cryptosporidium andersoni oocysts before and after excystation
Source: Parasit Vectors. 2021 Dec 18;14:608. doi: 10.1186/s13071-021-05113-6 (PMC8683822; doi:10.1186/s13071-021-05113-6)
Supplement: Supplementary file 5 — Additional file 5: Table S3. Statistical analysis of differentially expressed proteins in C. andersoni oocysts before and after excystation. [file 13071_2021_5113_MOESM5_ESM.xlsx]

## Sheet: EvsN
Protein accession	Protein description	E/N Ratio	Regulated Type	E/P P value	Gene name	MW [kDa]	Score	Coverage [%]	Peptides	PSMs	Unique peptides	E1	E2	E3	N1	N2	N3	Subcellular localization	Biological Process	Cellular Component	Molecular Function	KEGG KO No.	KEGG Gene	KEGG pathway	IPR ID	Domain description
A0A0S4TFF5	Uncharacterized protein OS=Cryptosporidium hominis OX=237895 GN=CHUDEA4_2900	0.477	Down	1.71018e-05	CHUDEA4_2900	1516.4	1.2874	0.1	1	1	1	0.66	0.631	0.608	1.309	1.371	1.299		GO:0044699 single-organism process; GO:0008152 metabolic process; GO:0055114 oxidation-reduction process; GO:0044710 single-organism metabolic process;		GO:0031177 phosphopantetheine binding; GO:0019842 vitamin binding; GO:0043167 ion binding; GO:0033218 amide binding; GO:0008270 zinc ion binding; GO:0016491 oxidoreductase activity; GO:0072341 modified amino acid binding; GO:0046914 transition metal ion binding; GO:0003824 catalytic activity; GO:0005488 binding; GO:0046872 metal ion binding; GO:0043169 cation binding; GO:0043168 anion binding; GO…				IPR016035; IPR020807; IPR013149; IPR020841; IPR011032; IPR020843; IPR013154; IPR010080; IPR016036; IPR013968; IPR014031; IPR014043; IPR014030; IPR000873; IPR020801; IPR016039; IPR020806; IPR001227; IPR009081; IPR016040; IPR013120;	Acyl transferase/acyl hydrolase/lysophospholipase; Polyketide synthase, dehydratase domain; Alcohol dehydrogenase, C-terminal; Polyketide synthase, beta-ketoacyl synthase domain; GroES-like; Polyketide synthase, enoylreductase domain; Alcohol dehydrogenase, N-terminal; Thioester reductase-like domain; Malonyl-CoA ACP transacylase, ACP-binding; Polyketide synthase, ketoreductase domain; Beta-ketoa…
A0A1J4M9W2	Uncharacterized protein OS=Cryptosporidium andersoni OX=117008 GN=cand_018480	1.326	Up	0.0097439	cand_018480	64.459	1.9103	3.3	2	2	2	1.044	1.268	1.144	0.846	0.853	0.907	mitochondria		GO:0043226 organelle; GO:0043231 intracellular membrane-bounded organelle; GO:0043229 intracellular organelle; GO:0005634 nucleus; GO:0044464 cell part; GO:0005622 intracellular; GO:0044424 intracellular part; GO:0043227 membrane-bounded organelle; GO:0005623 cell;	GO:0097159 organic cyclic compound binding; GO:1901363 heterocyclic compound binding; GO:0046914 transition metal ion binding; GO:0005488 binding; GO:0003676 nucleic acid binding; GO:0043167 ion binding; GO:0046872 metal ion binding; GO:0043169 cation binding; GO:0008270 zinc ion binding;				IPR000690; IPR031774; IPR024598;	Zinc finger, C2H2-type matrin; SF3A3 domain; Domain of unknown function DUF3449;
A0A1J4MAX1	Uncharacterized protein OS=Cryptosporidium andersoni OX=117008 GN=cand_025350	0.764	Down	0.00034413	cand_025350	31.311	2.8974	3.2	1	2	1	0.849	0.888	0.844	1.089	1.134	1.156	plasma membrane
A0A1J4MHV2	Uncharacterized protein OS=Cryptosporidium andersoni OX=117008 GN=cand_017680	1.384	Up	0.0064401	cand_017680	15.025	2.9726	8.8	1	1	1	1.184	1.222	1.118	0.846	0.853	0.847	cytoplasm
A0A1J4MIX1	Aspartyl protease family protein OS=Cryptosporidium andersoni OX=117008 GN=cand_017480	0.833	Down	6.3593e-05	cand_017480	88.828	28.43	16.6	15	25	15	0.907	0.908	0.897	1.078	1.072	1.107	extracellular	GO:0006508 proteolysis; GO:0008152 metabolic process; GO:0043170 macromolecule metabolic process; GO:0019538 protein metabolic process; GO:0044238 primary metabolic process; GO:0071704 organic substance metabolic process;		GO:0004175 endopeptidase activity; GO:0008233 peptidase activity; GO:0003824 catalytic activity; GO:0004190 aspartic-type endopeptidase activity; GO:0070011 peptidase activity, acting on L-amino acid peptides; GO:0016787 hydrolase activity; GO:0070001 aspartic-type peptidase activity;				IPR032799; IPR033121; IPR021109; IPR032861;	Xylanase inhibitor, C-terminal; Peptidase family A1 domain; Aspartic peptidase domain; Xylanase inhibitor, N-terminal;
A0A1J4MNM9	Uncharacterized protein OS=Cryptosporidium andersoni OX=117008 GN=cand_028710	1.207	Up	0.00029898	cand_028710	14.569	3.2101	19.4	3	6	3	1.102	1.11	1.082	0.899	0.894	0.935	cytoplasm
A0A1J4MP75	Uncharacterized protein OS=Cryptosporidium andersoni OX=117008 GN=cand_007950	1.221	Up	0.020465	cand_007950	25.649	2.0706	7.3	2	2	2	1.139	1.09	1.096	0.846	1.004	0.874	cytoplasm							IPR009071;	High mobility group box domain;
A0A1J4MPC1	Thioredoxin reductase OS=Cryptosporidium andersoni OX=117008 GN=cand_002260	0.734	Down	4.3038e-05	cand_002260	55.183	8.9816	7.3	4	6	4	0.843	0.851	0.844	1.12	1.184	1.152	cytoplasm	GO:0050794 regulation of cellular process; GO:0042592 homeostatic process; GO:0065008 regulation of biological quality; GO:0008152 metabolic process; GO:0050789 regulation of biological process; GO:0055114 oxidation-reduction process; GO:0044710 single-organism metabolic process; GO:0045454 cell redox homeostasis; GO:0044763 single-organism cellular process; GO:0019725 cellular homeostasis; GO:00…		GO:0016651 oxidoreductase activity, acting on NAD(P)H; GO:1901265 nucleoside phosphate binding; GO:0050660 flavin adenine dinucleotide binding; GO:0004791 thioredoxin-disulfide reductase activity; GO:0043167 ion binding; GO:0016209 antioxidant activity; GO:0000166 nucleotide binding; GO:0016668 oxidoreductase activity, acting on a sulfur group of donors, NAD(P) as acceptor; GO:0048037 cofactor bi…				IPR016156; IPR004099; IPR023753;	FAD/NAD-linked reductase, dimerisation domain; Pyridine nucleotide-disulphide oxidoreductase, dimerisation domain; FAD/NAD(P)-binding domain;
A0A1J4MSM1	40s ribosomal protein S25 OS=Cryptosporidium andersoni OX=117008 GN=cand_007740	1.264	Up	0.00091609	cand_007740	11.685	19.197	59.4	7	14	7	1.097	1.145	1.127	0.927	0.884	0.855	mitochondria
A0A1J4MT89	Uncharacterized protein OS=Cryptosporidium andersoni OX=117008 GN=cand_019970	1.289	Up	0.00031967	cand_019970	35.279	9.9542	15.1	4	6	4	1.15	1.127	1.113	0.906	0.878	0.846	cytoplasm,nucleus
A0A1J4MTE1	Ethanolaminephosphotransferase OS=Cryptosporidium andersoni OX=117008 GN=cand_010420	1.258	Up	0.00040461	cand_010420	43.263	2.4209	2.7	1	1	1	1.144	1.149	1.079	0.895	0.884	0.902	plasma membrane	GO:0044711 single-organism biosynthetic process; GO:0044763 single-organism cellular process; GO:0008654 phospholipid biosynthetic process; GO:0044699 single-organism process; GO:0009058 biosynthetic process; GO:0044255 cellular lipid metabolic process; GO:0044238 primary metabolic process; GO:1901576 organic substance biosynthetic process; GO:0044237 cellular metabolic process; GO:0006796 phosph…	GO:0016020 membrane;	GO:0016780 phosphotransferase activity, for other substituted phosphate groups; GO:0003824 catalytic activity; GO:0016740 transferase activity; GO:0016772 transferase activity, transferring phosphorus-containing groups;
A0A1J4MU57	Glycosyl transferase family 8 protein OS=Cryptosporidium andersoni OX=117008 GN=cand_013690	0.769	Down	0.0020419	cand_013690	55.147	3.0706	6.1	4	5	4	0.889	0.8	0.89	1.096	1.119	1.137	extracellular			GO:0016757 transferase activity, transferring glycosyl groups; GO:0003824 catalytic activity; GO:0016740 transferase activity;				IPR029044;	Nucleotide-diphospho-sugar transferases;
A0A1J4MVP1	Histone H2A OS=Cryptosporidium andersoni OX=117008 GN=cand_022920	1.375	Up	0.00043533	cand_022920	14.623	1.117	16.8	3	4	2	1.188	1.112	1.193	0.82	0.876	0.844	nucleus		GO:0043229 intracellular organelle; GO:0043232 intracellular non-membrane-bounded organelle; GO:0044446 intracellular organelle part; GO:0032991 macromolecular complex; GO:0044424 intracellular part; GO:0005623 cell; GO:0044422 organelle part; GO:0044427 chromosomal part; GO:0000786 nucleosome; GO:0043228 non-membrane-bounded organelle; GO:0043231 intracellular membrane-bounded organelle; GO:0043…	GO:0097159 organic cyclic compound binding; GO:1901363 heterocyclic compound binding; GO:0003677 DNA binding; GO:0046982 protein heterodimerization activity; GO:0005488 binding; GO:0046983 protein dimerization activity; GO:0003676 nucleic acid binding; GO:0005515 protein binding;	K11251			IPR032454; IPR009072; IPR007125;	Histone H2A, C-terminal domain; Histone-fold; Histone H2A/H2B/H3;
A0A2P4YX32	Putative rRNA methyltransferase OS=Cryptosporidium meleagridis OX=93969 GN=CmeUKMEL1_01920	0.764	Down	0.00075582	CmeUKMEL1_01920	115.75	-2	0.8	1	1	1	0.863	0.887	0.831	1.079	1.137	1.162	nucleus	GO:0044085 cellular component biogenesis; GO:0022613 ribonucleoprotein complex biogenesis; GO:0006725 cellular aromatic compound metabolic process; GO:0000154 rRNA modification; GO:0009451 RNA modification; GO:0044237 cellular metabolic process; GO:0032259 methylation; GO:0071704 organic substance metabolic process; GO:0008152 metabolic process; GO:0046483 heterocycle metabolic process; GO:000613…	GO:0043226 organelle; GO:0043231 intracellular membrane-bounded organelle; GO:0043229 intracellular organelle; GO:0005634 nucleus; GO:0044464 cell part; GO:0005622 intracellular; GO:0044424 intracellular part; GO:0043227 membrane-bounded organelle; GO:0005623 cell;	GO:0008757 S-adenosylmethionine-dependent methyltransferase activity; GO:0008168 methyltransferase activity; GO:0008173 RNA methyltransferase activity; GO:0003824 catalytic activity; GO:0016741 transferase activity, transferring one-carbon groups; GO:0008649 rRNA methyltransferase activity; GO:0016740 transferase activity;				IPR024576; IPR012920; IPR029063; IPR002877;	Ribosomal RNA methyltransferase Spb1, domain of unknown function DUF3381; Ribosomal RNA methyltransferase, Spb1, C-terminal; S-adenosyl-L-methionine-dependent methyltransferase; Ribosomal RNA methyltransferase FtsJ domain;
A0A2P4YZ96	Putative integral membrane protein OS=Cryptosporidium meleagridis OX=93969 GN=CmeUKMEL1_05915	0.813	Down	0.0047774	CmeUKMEL1_05915	738.34	1.3176	0.2	1	1	1	0.926	0.911	0.838	1.134	1.059	1.099	plasma membrane
A0A2P4Z0T8	Regulator of chromosome condensation (RCC1) repeat family protein OS=Cryptosporidium meleagridis OX=93969 GN=CmeUKMEL1_08640	3.528	Up	1.1953e-06	CmeUKMEL1_08640	212.46	-2	0.5	1	1	1	1.687	1.558	1.606	0.439	0.465	0.471	nucleus							IPR009091;	Regulator of chromosome condensation 1/beta-lactamase-inhibitor protein II;
B6AJJ3	Uncharacterized protein OS=Cryptosporidium muris (strain RN66) OX=441375 GN=CMU_021480	1.345	Up	0.0117384	CMU_021480	38.258	-2	2.7	1	1	1	1.186	1.067	1.222	0.91	0.902	0.771	cytoskeleton			GO:0005515 protein binding; GO:0005488 binding;				IPR017986; IPR015943;	WD40-repeat-containing domain; WD40/YVTN repeat-like-containing domain;
